# Supplementary material for: Epigenetic reprogramming of H3K27me3 and DNA methylation during leaf-to-callus transition in peach
Source: Hortic Res. 2022 Jun 3;9:uhac132. doi: 10.1093/hr/uhac132 (PMC9350832; doi:10.1093/hr/uhac132)
Supplement: Web_Material_uhac132 [file web_material_uhac132.zip › Supplementary Tables.xlsx]

## Sheet: Table S1
Table S1 Primer sequences
Primers for real-time PCR
CMT2-RT-F	CCAGAGTTCGAGCGCAATAC
CMT2-RT-R	AGGAGGCTTTTGGTACGACA
CMT3-RT-F	TAGTGAGGCTGATGTGGACC
CMT3-RT-R	TCTAACAGGGCAGAGTTGGG
ARR3-RT-F	GATGTTGCAGACTCCGAACC
ARR3-RT-R	ATCCCCAGACTCCACACAAG
LHY-RT-F	CACCTTCCAGCAGCGAAGTA
LHY-RT-R	CATACGCCCCTCTTCGGAAA
JMJD5-RT-F	TGCATTCCCTCATCGCCATT
JMJD5-RT-F	AGCGACTTTGTGGGCAAAAC
PIN6-RT-F	GGCCTTGTCTGGTCTCTCAT
PIN6-RT-R	CCACACGCAATAATCCGAGG
CCA1-RT-F	TTTCCGTCGTCTCTGGCAAA
CCA1-RT-R	CCCCTGAGCTACGTAAACCG
Primers for McrBC-PCR
ARR3-F	TGTCACAAGCCGGCATACAT
ARR3-R	GAGCCTCAGGGAACTAAGCA

## Sheet: Table S2
Table S2 List of DEGs during process of callus induction
Group 1
Gene_id	readcount_ZAO_0d	readcount_ZAO_4d	readcount_ZAO_8d	log2(4dvs0d)	log2(8dvs4d)	ABS(4d/0d)	ABS(8dvs4d)	8dvs4d/4dvs0d	pval	padj	Gene Name	Description	Blast swiss prot
Prupe.2G200400	11807.3	1862.16	5239.41	-2.6646	1.4797	TRUE	TRUE	1	3.93e-05	0.00023996	--	Symbols: LHY, LHY1 | Homeodomain-like superfamily protein | chr1:33992-37061 REVERSE LENGTH=644	sp|Q6R0H1|LHY_ARATH Protein LHY OS=Arabidopsis thaliana GN=LHY PE=1 SV=2//4.09508e-109
Prupe.1G244900	778.297	207.59	513.472	-1.9066	1.2918	TRUE	TRUE	1	0.013615	0.039984	--	Symbols: PIRL3 | plant intracellular ras group-related LRR 3 | chr1:4423727-4425632 FORWARD LENGTH=464	sp|Q8W4Q3|PIRL3_ARATH Plant intracellular Ras-group-related LRR protein 3 OS=Arabidopsis thaliana GN=PIRL3 PE=2 SV=1//3.74683e-145
Prupe.1G330600	2621.86	1224.14	2595.17	-1.0988	1.0698	TRUE	TRUE	1	4.9185e-14	3.1509e-12	--	Symbols: HMGA | high mobility group A | chr1:5138665-5139353 REVERSE LENGTH=204	sp|Q00423|HMGYA_SOYBN HMG-Y-related protein A OS=Glycine max PE=2 SV=1//4.53943e-25
Prupe.2G120400	304.455	96.1362	291.987	-1.6631	1.587	TRUE	TRUE	1	0.0014163	0.0057267	--	Symbols: | Nucleotide-diphospho-sugar transferase family protein | chr1:10086850-10088025 REVERSE LENGTH=340	sp|Q3E6Y3|Y1869_ARATH Uncharacterized protein At1g28695 OS=Arabidopsis thaliana GN=At1g28695 PE=2 SV=1//6.81073e-92
Prupe.3G055400	11.9259	0	0.337347	#NAME?	Inf	#NAME?	#VALUE!	#VALUE!	3.614e-07	0.020927	--	Symbols: | Leucine-rich repeat protein kinase family protein | chr1:19214203-19217833 FORWARD LENGTH=894	sp|C0LGD6|Y1570_ARATH Probable LRR receptor-like serine/threonine-protein kinase At1g05700 OS=Arabidopsis thaliana GN=At1g05700 PE=2 SV=1//0
Prupe.4G163800	5.49857	0.333613	16.7576	-4.0428	5.6261	TRUE	TRUE	1	0.00023451	0.0019119	--	Symbols: | Leucine-rich receptor-like protein kinase family protein | chr1:27217679-27220966 REVERSE LENGTH=1095	sp|Q9C7S5|PSYR1_ARATH Tyrosine-sulfated glycopeptide receptor 1 OS=Arabidopsis thaliana GN=PSYR1 PE=2 SV=1//1.26611e-158
Prupe.3G017600	3076.86	1155.82	3098.29	-1.4125	1.4075	TRUE	TRUE	1	8.4272e-10	1.2937e-08	--	Symbols: atnudt17, NUDT17 | nudix hydrolase homolog 17 | chr2:296889-297818 REVERSE LENGTH=182	sp|Q9ZU95|NUD17_ARATH Nudix hydrolase 17, mitochondrial OS=Arabidopsis thaliana GN=NUDT17 PE=2 SV=1//9.42404e-71
Prupe.8G089000	30.2483	1.60537	38.4223	-4.2359	4.5586	TRUE	TRUE	1	0.0037072	0.020415	--	Symbols: PAP10, ATPAP10 | purple acid phosphatase 10 | chr2:7120502-7122772 REVERSE LENGTH=468	sp|Q9SDZ9|PPAF2_IPOBA Purple acid phosphatase 2 OS=Ipomoea batatas GN=PAP2 PE=1 SV=1//0
Prupe.1G449500	303.297	18.107	63.4829	-4.0661	1.7923	TRUE	TRUE	1	0.00038279	0.0029247	--	Symbols: TIP4;1 | tonoplast intrinsic protein 4;1 | chr2:11012658-11013906 FORWARD LENGTH=249	sp|O82316|TIP41_ARATH Aquaporin TIP4-1 OS=Arabidopsis thaliana GN=TIP4-1 PE=2 SV=1//2.8005e-109
Prupe.3G221600	7.8532	0	14.3758	#NAME?	Inf	#NAME?	#VALUE!	#VALUE!	3.614e-07	0.010358	--	Symbols: UCC1 | uclacyanin 1 | chr2:13722510-13723464 FORWARD LENGTH=261	sp|Q41001|BCP_PEA Blue copper protein OS=Pisum sativum PE=2 SV=1//1.69158e-23
Prupe.8G114300	141.653	58.6789	177.784	-1.2714	1.5841	TRUE	TRUE	1	0.0033635	0.012152	--	Symbols: | 2-oxoglutarate (2OG) and Fe(II)-dependent oxygenase superfamily protein | chr3:6553668-6554987 REVERSE LENGTH=352	sp|D4N500|DIOX1_PAPSO Thebaine 6-O-demethylase OS=Papaver somniferum GN=T6ODM PE=1 SV=1//2.44061e-60
Prupe.8G243600	75.2358	9.99285	21.9477	-2.9125	1.1224	TRUE	TRUE	1	1.4228e-05	9.6893e-05	--	Symbols: ATIPT3, IPT3 | isopentenyltransferase 3 | chr3:23318437-23319447 REVERSE LENGTH=336	sp|Q93WC9|IPT3_ARATH Adenylate isopentenyltransferase 3, chloroplastic OS=Arabidopsis thaliana GN=IPT3 PE=1 SV=1//8.17998e-122
Prupe.2G108200	3.79145	1.33445	38.7156	-1.5065	4.8342	TRUE	TRUE	1	0.00079007	0.0054701	--	Symbols: | Predicted AT-hook DNA-binding family protein | chr4:9895549-9896427 REVERSE LENGTH=292	sp|O23620|AHL23_ARATH AT-hook motif nuclear-localized protein 23 OS=Arabidopsis thaliana GN=AHL23 PE=1 SV=1//9.33441e-85
Prupe.8G156100	41.9304	0.333613	1.34644	-6.9737	1.9885	TRUE	TRUE	1	0.0015166	0.0060824	--	Symbols: AGD2 | Pyridoxal phosphate (PLP)-dependent transferases superfamily protein | chr4:16171847-16174630 REVERSE LENGTH=461	sp|Q93ZN9|DAPAT_ARATH LL-diaminopimelate aminotransferase, chloroplastic OS=Arabidopsis thaliana GN=DAP PE=1 SV=1//1.45299e-53
Prupe.8G183600	172.818	0.353216	8.05678	-8.9345	4.5117	TRUE	TRUE	1	0.00028264	0.0013863	--	Symbols: DRL1 | dihydroflavonol 4-reductase-like1 | chr4:16834091-16835611 REVERSE LENGTH=326	sp|Q500U8|TKPR1_ARATH Tetraketide alpha-pyrone reductase 1 OS=Arabidopsis thaliana GN=TKPR1 PE=1 SV=1//1.78967e-172
Prupe.4G215000	36.3468	13.2119	52.6165	-1.46	1.9748	TRUE	TRUE	1	0.00040848	0.0030933	--	Symbols: GGR | geranylgeranyl reductase | chr4:17994849-17995974 FORWARD LENGTH=326	sp|Q39108|GGR_ARATH Heterodimeric geranylgeranyl pyrophosphate synthase small subunit, chloroplastic OS=Arabidopsis thaliana GN=GGR PE=1 SV=2//7.10424e-20
Prupe.7G107700	446.023	140.872	455.303	-1.6627	1.6772	TRUE	TRUE	1	7.5781e-08	8.2371e-07	--	Symbols: HSC70-1, HSP70-1, AT-HSC70-1, HSC70 | heat shock cognate protein 70-1 | chr5:554055-556334 REVERSE LENGTH=651	sp|P09189|HSP7C_PETHY Heat shock cognate 70 kDa protein OS=Petunia hybrida GN=HSP70 PE=2 SV=1//0
Prupe.7G107600	143.677	44.9077	176.711	-1.6778	1.9611	TRUE	TRUE	1	0.00027998	0.0013755	--	Symbols: HSC70-1, HSP70-1, AT-HSC70-1, HSC70 | heat shock cognate protein 70-1 | chr5:554055-556334 REVERSE LENGTH=651	sp|P09189|HSP7C_PETHY Heat shock cognate 70 kDa protein OS=Petunia hybrida GN=HSP70 PE=2 SV=1//0
Prupe.2G260600	9.74365	0.604533	23.8103	-4.0106	5.2806	TRUE	TRUE	1	3.9745e-05	0.00039965	--	Symbols: | Peroxidase superfamily protein | chr5:1579142-1580819 REVERSE LENGTH=324	sp|A7NY33|PER4_VITVI Peroxidase 4 OS=Vitis vinifera GN=GSVIVT00023967001 PE=1 SV=1//5.23481e-121
Prupe.6G044500	131.853	0	127.572	#NAME?	Inf	#NAME?	#VALUE!	#VALUE!	3.614e-07	0.0020181	--	Symbols: | Peroxidase superfamily protein | chr5:1579142-1580819 REVERSE LENGTH=324	sp|A7NY33|PER4_VITVI Peroxidase 4 OS=Vitis vinifera GN=GSVIVT00023967001 PE=1 SV=1//3.72872e-124
Prupe.4G248300	37.7923	4.91801	15.9266	-2.9419	1.6757	TRUE	TRUE	1	0.015176	0.04394	--	Symbols: | 2-oxoglutarate (2OG) and Fe(II)-dependent oxygenase superfamily protein | chr5:6894871-6896185 FORWARD LENGTH=348	sp|D4N502|DIOX3_PAPSO Codeine O-demethylase OS=Papaver somniferum GN=CODM PE=1 SV=1//7.9005e-66
Prupe.2G319000	666.435	204.219	607.503	-1.7064	1.5583	TRUE	TRUE	1	1.1668e-09	1.7478e-08	--	Symbols: | Late embryogenesis abundant (LEA) hydroxyproline-rich glycoprotein family | chr5:21808072-21808713 REVERSE LENGTH=213	sp|Q9SJ52|YLS9_ARATH Protein YLS9 OS=Arabidopsis thaliana GN=YLS9 PE=2 SV=1//4.99052e-12
Prupe.7G129900	53.868	13.09	43.2477	-2.041	1.7089	TRUE	TRUE	1	0.0038213	0.020925	--	Symbols: | HXXXD-type acyl-transferase family protein | chr5:26795880-26797226 REVERSE LENGTH=448	sp|Q9SND9|Y3028_ARATH Uncharacterized acetyltransferase At3g50280 OS=Arabidopsis thaliana GN=At3g50280 PE=3 SV=1//9.76249e-110
Prupe.7G130700	0.399315	0	13.8798	#NAME?	Inf	#NAME?	#VALUE!	#VALUE!	3.614e-07	0.0021969	--	Symbols: | HXXXD-type acyl-transferase family protein | chr5:26795880-26797226 REVERSE LENGTH=448	sp|Q9SND9|Y3028_ARATH Uncharacterized acetyltransferase At3g50280 OS=Arabidopsis thaliana GN=At3g50280 PE=3 SV=1//8.51536e-77
Prupe.2G317600	495.438	99.9443	223.663	-2.3095	1.1468	TRUE	TRUE	1	1.5377e-05	0.00017409	--	Symbols: IQD18 | IQ-domain 18 | chr1:52239-54494 FORWARD LENGTH=527	sp|Q8LPG9|IQD14_ARATH Protein IQ-DOMAIN 14 OS=Arabidopsis thaliana GN=IQD14 PE=1 SV=1//1.16918e-11
Prupe.4G050400	130.741	61.9093	139.089	-1.0785	1.1524	TRUE	TRUE	1	3.614e-07	0.049475	--	Symbols: SPL8 | squamosa promoter binding protein-like 8 | chr1:365625-366365 FORWARD LENGTH=246	sp|Q38741|SBP1_ANTMA Squamosa promoter-binding protein 1 OS=Antirrhinum majus GN=SBP1 PE=2 SV=1//2.04086e-17
Prupe.1G111900	1470.35	402.583	1288.47	-1.8688	1.6631	TRUE	TRUE	1	2.8902e-07	2.838e-06	--	Symbols: ATGA2OX4, ATGA2OX6, DTA1, GA2OX6 | gibberellin 2-oxidase 6 | chr1:486964-489391 FORWARD LENGTH=329	sp|Q9XHM5|G2OX2_PEA Gibberellin 2-beta-dioxygenase 2 OS=Pisum sativum GN=GA2OX2 PE=2 SV=1//2.91731e-135
Prupe.5G049200	21.5525	2.28046	5.30836	-3.2405	1.2043	TRUE	TRUE	1	0.013054	0.038651	--	Symbols: chr31 | chromatin remodeling 31 | chr1:1618795-1623195 REVERSE LENGTH=1410	sp|F4I8S3|CLSY3_ARATH SNF2 domain-containing protein CLASSY 3 OS=Arabidopsis thaliana GN=CLSY3 PE=1 SV=1//0
Prupe.5G052400	83.0938	7.7834	22.8216	-3.4163	1.5327	TRUE	TRUE	1	2.9131e-07	2.857e-06	--	Symbols: chr31 | chromatin remodeling 31 | chr1:1618795-1623195 REVERSE LENGTH=1410	sp|F4I8S3|CLSY3_ARATH SNF2 domain-containing protein CLASSY 3 OS=Arabidopsis thaliana GN=CLSY3 PE=1 SV=1//0
Prupe.4G263400	428.151	190.324	485.988	-1.1697	1.3401	TRUE	TRUE	1	1.1209e-05	0.00013224	--	Symbols: ATACA7, ACA7 | alpha carbonic anhydrase 7 | chr1:2517022-2518546 REVERSE LENGTH=275	sp|Q8L817|ATCA7_ARATH Alpha carbonic anhydrase 7 OS=Arabidopsis thaliana GN=ACA7 PE=2 SV=1//2.89682e-101
Prupe.7G219700	280.307	0	0.323463	#NAME?	Inf	#NAME?	#VALUE!	#VALUE!	3.614e-07	0.00284	--	Symbols: CYP77B1 | cytochrome P450, family 77, subfamily B, polypeptide 1 | chr1:3902090-3903622 FORWARD LENGTH=510	sp|O48928|C77A3_SOYBN Cytochrome P450 77A3 OS=Glycine max GN=CYP77A3 PE=2 SV=1//2.46024e-139
Prupe.8G214100	75.4435	8.35659	94.4453	-3.1744	3.4795	TRUE	TRUE	1	0.0020498	0.0078872	--	Symbols: PDR12, ATPDR12, ABCG40, ATABCG40 | pleiotropic drug resistance 12 | chr1:5331993-5338175 REVERSE LENGTH=1423	sp|Q76CU2|PDR1_TOBAC Pleiotropic drug resistance protein 1 OS=Nicotiana tabacum GN=PDR1 PE=2 SV=1//0
Prupe.3G073600	1117.43	48.868	109.716	-4.5151	1.1511	TRUE	TRUE	1	0.00038394	0.0018205	--	Symbols: | Galactose oxidase/kelch repeat superfamily protein | chr1:5390119-5391198 FORWARD LENGTH=359	sp|Q9LMR5|FK126_ARATH F-box/kelch-repeat protein At1g15670 OS=Arabidopsis thaliana GN=At1g15670 PE=2 SV=1//1.18179e-121
Prupe.3G181400	44.0838	8.01864	19.46	-2.4588	1.2727	TRUE	TRUE	1	0.0026302	0.009798	--	Symbols: WAKL1 | wall associated kinase-like 1 | chr1:5522639-5524983 FORWARD LENGTH=730	sp|Q9S9M5|WAKLA_ARATH Wall-associated receptor kinase-like 1 OS=Arabidopsis thaliana GN=WAKL1 PE=2 SV=1//8.45466e-20
Prupe.4G131200	22.4424	5.14927	64.506	-2.1238	3.638	TRUE	TRUE	1	1.0835e-09	3.1606e-08	--	Symbols: | Cation efflux family protein | chr1:5578435-5580585 FORWARD LENGTH=428	sp|Q0WU02|MTP10_ARATH Metal tolerance protein 10 OS=Arabidopsis thaliana GN=MTP10 PE=2 SV=1//0
Prupe.3G051900	124.53	25.0291	57.1807	-2.3148	1.1775	TRUE	TRUE	1	3.1782e-06	2.5009e-05	--	Symbols: | Pyridoxal phosphate phosphatase-related protein | chr1:6090763-6091975 REVERSE LENGTH=279	sp|Q9FZ62|PPSP2_ARATH Inorganic pyrophosphatase 2 OS=Arabidopsis thaliana GN=At1g17710 PE=2 SV=1//3.00171e-127
Prupe.3G052000	6198.33	522.815	1570.87	-3.5675	1.5727	TRUE	TRUE	1	0.010039	0.031024	--	Symbols: | Pyridoxal phosphate phosphatase-related protein | chr1:6090763-6091975 REVERSE LENGTH=279	sp|Q67YC0|PPSP1_ARATH Inorganic pyrophosphatase 1 OS=Arabidopsis thaliana GN=PS2 PE=1 SV=1//3.94497e-132
Prupe.4G141100	30.6886	3.60705	9.30246	-3.0888	1.3433	TRUE	TRUE	1	0.0026791	0.0099555	--	Symbols: | Pathogenesis-related thaumatin superfamily protein | chr1:6945725-6947017 FORWARD LENGTH=316	sp|O80327|TLP1_PYRPY Thaumatin-like protein 1 OS=Pyrus pyrifolia GN=TL1 PE=1 SV=1//1.98645e-124
Prupe.4G092700	2248.87	668.31	1591.02	-1.7506	1.2351	TRUE	TRUE	1	0.00055807	0.0025367	--	Symbols: WAK2 | wall-associated kinase 2 | chr1:7444997-7447345 FORWARD LENGTH=732	sp|Q9LMP1|WAK2_ARATH Wall-associated receptor kinase 2 OS=Arabidopsis thaliana GN=WAK2 PE=1 SV=1//4.33883e-129
Prupe.8G168100	120.98	11.6144	76.6727	-3.3808	2.706	TRUE	TRUE	1	7.8412e-08	1.5503e-06	--	Symbols: | Protein of unknown function (DUF630 and DUF632) | chr1:7641580-7645078 FORWARD LENGTH=953	-//-
Prupe.6G190300	256.284	86.3767	228.729	-1.569	1.3923	TRUE	TRUE	1	0.017252	0.048924	--	Symbols: AtUGT85A2, UGT85A2 | UDP-glucosyl transferase 85A2 | chr1:7895068-7897527 REVERSE LENGTH=481	sp|F8WKW1|UGT2_GARJA 7-deoxyloganetin glucosyltransferase OS=Gardenia jasminoides GN=UGT85A24 PE=1 SV=1//0
Prupe.1G338400	132.916	40.8247	104.933	-1.703	1.3445	TRUE	TRUE	1	0.00031926	0.001542	--	Symbols: | ENTH/VHS/GAT family protein | chr1:8845231-8846361 FORWARD LENGTH=376	sp|Q9FRH3|CAP13_ARATH Putative clathrin assembly protein At1g25240 OS=Arabidopsis thaliana GN=At1g25240 PE=3 SV=1//2.53694e-112
Prupe.4G057600	124.158	37.0057	80.7224	-1.7464	1.1111	TRUE	TRUE	1	0.010894	0.033199	--	Symbols: | HXXXD-type acyl-transferase family protein | chr1:10078222-10079763 FORWARD LENGTH=451	sp|Q8GYW8|SCT_ARATH Spermidine coumaroyl CoA acyltransferase OS=Arabidopsis thaliana GN=SCT PE=1 SV=1//1.55699e-63
Prupe.2G102400	45.2155	3.67815	22.899	-3.6198	2.6211	TRUE	TRUE	1	0.0051152	0.026703	--	Symbols: KUF1 | KAR-UP F-box 1 | chr1:11221519-11222706 REVERSE LENGTH=395	sp|Q8GX29|SKI25_ARATH F-box/kelch-repeat protein SKIP25 OS=Arabidopsis thaliana GN=SKIP25 PE=1 SV=1//8.9377e-85
Prupe.6G200300	78.2785	38.2103	115.631	-1.0347	1.5838	TRUE	TRUE	1	3.614e-07	0.00017903	--	Symbols: RD21, RD21A | Granulin repeat cysteine protease family protein | chr1:17283139-17285609 REVERSE LENGTH=462	sp|P43297|RD21A_ARATH Cysteine proteinase RD21a OS=Arabidopsis thaliana GN=RD21A PE=1 SV=1//2.80254e-10
Prupe.8G112800	8.01564	2.31966	96.0484	-1.7889	5.3644	TRUE	TRUE	1	1.1613e-08	2.7131e-07	--	Symbols: | Family of unknown function (DUF716) | chr1:18310554-18311462 FORWARD LENGTH=302	sp|Q3T130|TM45B_BOVIN Transmembrane protein 45B OS=Bos taurus GN=TMEM45B PE=2 SV=1//3.9751e-10
Prupe.8G146600	142.194	32.6512	303.523	-2.1227	3.1997	TRUE	TRUE	1	2.0748e-05	0.00022547	--	Symbols: | Xanthine/uracil permease family protein | chr1:18498700-18501699 FORWARD LENGTH=526	sp|P93039|NAT4_ARATH Nucleobase-ascorbate transporter 4 OS=Arabidopsis thaliana GN=NAT4 PE=2 SV=2//0
Prupe.4G251400	13.8668	0.302267	0.998157	-5.5197	1.7044	TRUE	TRUE	1	0.013002	0.038525	--	Symbols: | myosin-related | chr1:19057780-19059582 FORWARD LENGTH=487	-//-
Prupe.4G126800	72.4197	25.281	79.5863	-1.5183	1.6401	TRUE	TRUE	1	0.010388	0.031875	--	Symbols: ANAC020, NAC020 | NAC domain containing protein 20 | chr1:20279715-20280889 REVERSE LENGTH=301	sp|Q9FFI5|NAC86_ARATH NAC domain-containing protein 86 OS=Arabidopsis thaliana GN=NAC086 PE=2 SV=1//2.43915e-88
Prupe.6G032400	7304.5	2167.07	5191.9	-1.753	1.2453	TRUE	TRUE	1	3.4891e-15	1.1236e-13	--	Symbols: AtSIP1, SIP1 | seed imbibition 1 | chr1:20835507-20838707 REVERSE LENGTH=754	sp|Q84VX0|RFS1_ARATH Probable galactinol--sucrose galactosyltransferase 1 OS=Arabidopsis thaliana GN=RFS1 PE=2 SV=1//0
Prupe.4G131400	10.0976	4.65107	48.6662	-1.1184	3.3776	TRUE	TRUE	1	4.7284e-07	7.8035e-06	--	Symbols: LCR66, PDF2.4 | low-molecular-weight cysteine-rich 66 | chr1:22492020-22492470 REVERSE LENGTH=76	sp|A3FPF2|DEF_NELNU Defensin-like protein OS=Nelumbo nucifera PE=3 SV=1//3.19485e-09
Prupe.2G215200	12.7972	0.353216	3.01782	-5.1791	3.095	TRUE	TRUE	1	0.015513	0.044755	--	Symbols: MLO6, ATMLO6 | Seven transmembrane MLO family protein | chr1:22708875-22712032 REVERSE LENGTH=583	sp|Q94KB7|MLO6_ARATH MLO-like protein 6 OS=Arabidopsis thaliana GN=MLO6 PE=2 SV=2//0
Prupe.4G030300	694.498	1.59363	5.05063	-8.7675	1.6482	TRUE	TRUE	1	2.4645e-07	2.4439e-06	--	Symbols: TPS14, ATTPS14 | terpene synthase 14 | chr1:22772455-22774687 REVERSE LENGTH=569	sp|P0CV94|NES1_FRAAN (3S,6E)-nerolidol synthase 1 OS=Fragaria ananassa PE=1 SV=1//0
Prupe.4G030400	33.4547	0	0.337347	#NAME?	Inf	#NAME?	#VALUE!	#VALUE!	3.614e-07	0.0032457	--	Symbols: TPS14, ATTPS14 | terpene synthase 14 | chr1:22772455-22774687 REVERSE LENGTH=569	sp|P0CV95|NES2_FRAAN (3S,6E)-nerolidol synthase 2, chloroplastic/mitochondrial OS=Fragaria ananassa PE=1 SV=1//0
Prupe.5G204900	0.399315	0	13.3097	#NAME?	Inf	#NAME?	#VALUE!	#VALUE!	3.614e-07	0.003035	--	Symbols: ATRBOH F, ATRBOHF, RBOHAP108, RBOHF, RBOH F | respiratory burst oxidase protein F | chr1:23770266-23776317 FORWARD LENGTH=944	sp|O48538|RBOHF_ARATH Respiratory burst oxidase homolog protein F OS=Arabidopsis thaliana GN=RBOHF PE=1 SV=1//0
Prupe.3G111400	16.332	3.20686	29.4962	-2.3485	3.188	TRUE	TRUE	1	0.00019562	0.001634	--	Symbols: anac028, NAC028 | NAC domain containing protein 28 | chr1:24520933-24524108 REVERSE LENGTH=631	sp|Q9LVA1|NC101_ARATH NAC domain-containing protein 101 OS=Arabidopsis thaliana GN=NAC101 PE=2 SV=1//9.96857e-16
Prupe.1G328600	1730.06	414.383	916.936	-2.0618	1.128	TRUE	TRUE	1	0.0023451	0.008862	--	Symbols: MLP28 | MLP-like protein 28 | chr1:26710203-26711395 REVERSE LENGTH=201	sp|Q941R6|MLP31_ARATH MLP-like protein 31 OS=Arabidopsis thaliana GN=MLP31 PE=2 SV=2//4.17218e-57
Prupe.1G547600	73.7422	0.302267	1.00983	-7.9305	1.7212	TRUE	TRUE	1	3.2168e-07	3.1332e-06	--	Symbols: | GDSL-like Lipase/Acylhydrolase superfamily protein | chr1:26949395-26951480 REVERSE LENGTH=384	sp|Q9SF78|GDL29_ARATH GDSL esterase/lipase At1g71691 OS=Arabidopsis thaliana GN=At1g71691 PE=2 SV=1//5.72108e-160
Prupe.3G038900	1216.14	314.67	677.732	-1.9504	1.0929	TRUE	TRUE	1	2.8957e-08	3.3875e-07	--	Symbols: | Protein of unknown function (DUF1677) | chr1:27303906-27304403 FORWARD LENGTH=165	-//-
Prupe.5G216700	52.3734	13.7655	62.8804	-1.9278	2.1722	TRUE	TRUE	1	3.324e-05	0.00034307	--	Symbols: CLE13 | CLAVATA3/ESR-RELATED 13 | chr1:27815822-27816145 FORWARD LENGTH=107	sp|Q6NMF0|CLE13_ARATH CLAVATA3/ESR (CLE)-related protein 13 OS=Arabidopsis thaliana GN=CLE13 PE=2 SV=1//4.28751e-10
Prupe.1G226500	225.798	65.027	195.556	-1.7959	1.5719	TRUE	TRUE	1	4.9412e-06	3.7545e-05	--	Symbols: CYP78A10 | cytochrome P450, family 78, subfamily A, polypeptide 10 | chr1:27866667-27868368 REVERSE LENGTH=537	sp|Q9LMX7|C78A5_ARATH Cytochrome P450 78A5 OS=Arabidopsis thaliana GN=CYP78A5 PE=2 SV=1//1.93715e-174
Prupe.1G383700	42.0869	16.0969	73.3296	-1.3866	2.1693	TRUE	TRUE	1	0.00030139	0.0023814	--	Symbols: ATLP-3, TLP-3 | thaumatin-like protein 3 | chr1:28174418-28175255 FORWARD LENGTH=246	sp|P28493|PR5_ARATH Pathogenesis-related protein 5 OS=Arabidopsis thaliana GN=At1g75040 PE=1 SV=1//4.03743e-99
Prupe.8G034800	10.1781	0	4.0306	#NAME?	Inf	#NAME?	#VALUE!	#VALUE!	3.614e-07	0.046732	--	Symbols: | Protein of unknown function (DUF1278) | chr1:28811107-28811583 FORWARD LENGTH=158	sp|Q9SRD8|EC11_ARATH Egg cell-secreted protein 1.1 OS=Arabidopsis thaliana GN=EC1.1 PE=2 SV=1//1.0671e-25
Prupe.8G018100	5900.62	662.324	1515.02	-3.1553	1.1782	TRUE	TRUE	1	0.0065839	0.021686	--	Symbols: ADH1, ADH, ATADH, ATADH1 | alcohol dehydrogenase 1 | chr1:28975509-28977216 FORWARD LENGTH=379	sp|P48977|ADH_MALDO Alcohol dehydrogenase OS=Malus domestica GN=ADH PE=2 SV=1//0
Prupe.1G492800	740.965	116.854	299.529	-2.6647	1.3416	TRUE	TRUE	1	1.2732e-05	0.00014788	--	Symbols: BGAL16 | beta-galactosidase 16 | chr1:29088771-29093148 REVERSE LENGTH=815	sp|Q8GX69|BGA16_ARATH Beta-galactosidase 16 OS=Arabidopsis thaliana GN=BGAL16 PE=2 SV=2//0
Prupe.4G146100	1447.61	47.1516	149.363	-4.9402	1.6453	TRUE	TRUE	1	1.0933e-10	1.9181e-09	--	Symbols: ATGSTU19, GST8, GSTU19 | glutathione S-transferase TAU 19 | chr1:29486659-29487819 REVERSE LENGTH=219	sp|P49332|GSTXC_TOBAC Probable glutathione S-transferase parC OS=Nicotiana tabacum GN=PARC PE=2 SV=1//9.60095e-103
Prupe.4G146000	60.6082	19.9206	179.202	-1.6053	3.1516	TRUE	TRUE	1	0.0068263	0.033976	--	Symbols: ATGSTU19, GST8, GSTU19 | glutathione S-transferase TAU 19 | chr1:29486659-29487819 REVERSE LENGTH=219	sp|P49332|GSTXC_TOBAC Probable glutathione S-transferase parC OS=Nicotiana tabacum GN=PARC PE=2 SV=1//9.79678e-100
Prupe.3G026700	6.96148	1.70727	25.8484	-2.0277	3.906	TRUE	TRUE	1	0.0097787	0.046018	--	Symbols: | Terpenoid cyclases family protein | chr1:29684558-29688673 REVERSE LENGTH=759	sp|Q8W3Z1|BAMS_BETPL Beta-amyrin synthase OS=Betula platyphylla GN=OSCBPY PE=1 SV=1//0
Prupe.3G069700	102.922	12.1674	25.5737	-3.0805	1.0535	TRUE	TRUE	1	0.00023774	0.0011876	--	Symbols: ATMBAC2, BAC2 | Mitochondrial substrate carrier family protein | chr1:30052524-30053599 REVERSE LENGTH=296	sp|Q9CA93|BAC2_ARATH Mitochondrial arginine transporter BAC2 OS=Arabidopsis thaliana GN=BAC2 PE=1 SV=1//2.08869e-140
Prupe.3G070200	387.406	133.408	289.578	-1.538	1.1029	TRUE	TRUE	1	3.42e-06	4.5813e-05	--	Symbols: | Regulator of Vps4 activity in the MVB pathway protein | chr1:30055050-30057011 FORWARD LENGTH=381	sp|Q54I39|IST1L_DICDI IST1-like protein OS=Dictyostelium discoideum GN=DDB_G0289029 PE=3 SV=1//7.94104e-14
Prupe.1G337900	33.1468	0	7.35221	#NAME?	Inf	#NAME?	#VALUE!	#VALUE!	3.614e-07	0.0010697	--	Symbols: | DNAse I-like superfamily protein | chr2:406136-408933 FORWARD LENGTH=417	sp|Q9SIS4|IP5P9_ARATH Type IV inositol polyphosphate 5-phosphatase 9 OS=Arabidopsis thaliana GN=IP5P9 PE=1 SV=1//0
Prupe.8G137000	516.789	1.8959	8.35321	-8.0906	2.123	TRUE	TRUE	1	5.9265e-48	2.799e-45	--	Symbols: | unknown protein; BEST Arabidopsis thaliana protein match is: unknown protein (TAIR:AT5G64190.1); Has 72 Blast hits to 72 proteins in 10 species: Archae - 0; Bacteria - 0; Metazoa - 0; Fungi - 0; Plants - 72; Viruses - 0; Other Eukaryotes - 0 (source: NCBI BLink). | chr2:6491706-6493286 REVERSE LENGTH=526	-//-
Prupe.8G129600	20.2548	2.7204	36.9036	-2.8964	3.7429	TRUE	TRUE	1	0.0004863	0.0035935	--	Symbols: UGT73B5 | UDP-glucosyl transferase 73B5 | chr2:6758817-6763398 FORWARD LENGTH=494	sp|Q8W3P8|AOG_PHAAN Abscisate beta-glucosyltransferase OS=Phaseolus angularis GN=AOG PE=1 SV=1//4.47627e-152
Prupe.1G020100	14.1915	0	0.336611	#NAME?	Inf	#NAME?	#VALUE!	#VALUE!	3.614e-07	0.011156	--	Symbols: | RING/U-box superfamily protein | chr2:6797687-6798815 FORWARD LENGTH=196	sp|P0CH30|RING1_GOSHI E3 ubiquitin-protein ligase RING1 OS=Gossypium hirsutum GN=RING1 PE=1 SV=1//1.21888e-11
Prupe.8G095900	44.826	0.635879	1.95466	-6.1394	1.5983	TRUE	TRUE	1	0.014325	0.041789	--	Symbols: | alpha/beta-Hydrolases superfamily protein | chr2:7976848-7979221 REVERSE LENGTH=313	sp|P0A573|Y2734_MYCBO Uncharacterized protein Mb2734 OS=Mycobacterium bovis (strain ATCC BAA-935 / AF2122/97) GN=Mb2734 PE=3 SV=1//9.17226e-09
Prupe.6G046800	19754.7	7320.72	26539.3	-1.4321	1.8435	TRUE	TRUE	1	1.9449e-46	3.5653e-43	--	Symbols: CYP79B3 | cytochrome P450, family 79, subfamily B, polypeptide 3 | chr2:9488601-9490983 FORWARD LENGTH=543	sp|Q6J540|C79D4_LOTJA Isoleucine N-monooxygenase 2 OS=Lotus japonicus GN=CYP79D4 PE=1 SV=1//0
Prupe.1G413500	290.892	100.806	267.044	-1.5289	1.393	TRUE	TRUE	1	3.1096e-08	6.6701e-07	--	Symbols: PYL2, RCAR14 | PYR1-like 2 | chr2:11094832-11095404 REVERSE LENGTH=190	sp|O80992|PYL2_ARATH Abscisic acid receptor PYL2 OS=Arabidopsis thaliana GN=PYL2 PE=1 SV=1//7.81145e-87
Prupe.3G261800	24.5588	0	3.3559	#NAME?	Inf	#NAME?	#VALUE!	#VALUE!	3.614e-07	0.019326	--	Symbols: ENODL20, AtENODL20 | early nodulin-like protein 20 | chr2:11535670-11536251 FORWARD LENGTH=163	sp|Q39131|LAML_ARATH Lamin-like protein OS=Arabidopsis thaliana GN=At5g15350 PE=1 SV=1//3.04656e-24
Prupe.7G102900	1.21646	0.353216	11.044	-1.7841	4.9667	TRUE	TRUE	1	0.0055052	0.028416	--	Symbols: | 2-oxoglutarate (2OG) and Fe(II)-dependent oxygenase superfamily protein | chr2:13132707-13134284 REVERSE LENGTH=358	sp|Q94A78|ACCH4_ARATH 1-aminocyclopropane-1-carboxylate oxidase homolog 4 OS=Arabidopsis thaliana GN=At1g03400 PE=2 SV=1//1.64283e-67
Prupe.4G056100	49.2305	7.273	47.6336	-2.7589	2.702	TRUE	TRUE	1	1.719e-05	0.00019105	--	Symbols: | Peroxidase superfamily protein | chr2:14384914-14386530 FORWARD LENGTH=346	sp|O22959|PER19_ARATH Peroxidase 19 OS=Arabidopsis thaliana GN=PER19 PE=2 SV=1//1.02221e-148
Prupe.5G044000	70.332	13.4627	146.928	-2.3852	3.4281	TRUE	TRUE	1	0.0015675	0.0098878	--	Symbols: | Peroxidase superfamily protein | chr2:14892636-14893958 FORWARD LENGTH=336	sp|Q9SLH7|PER20_ARATH Peroxidase 20 OS=Arabidopsis thaliana GN=PER20 PE=2 SV=1//2.93224e-149
Prupe.7G122400	14.0244	5.92671	51.6467	-1.2426	3.1062	TRUE	TRUE	1	8.9633e-07	1.3861e-05	--	Symbols: PAB7 | poly(A) binding protein 7 | chr2:15361476-15364398 REVERSE LENGTH=609	sp|Q9ZQA8|PABP7_ARATH Polyadenylate-binding protein 7 OS=Arabidopsis thaliana GN=PAB7 PE=2 SV=1//0
Prupe.6G253300	272.654	86.8145	232.352	-1.6511	1.4047	TRUE	TRUE	1	5.3576e-06	4.0366e-05	--	Symbols: ATDOF2.4, DOF2.4 | DNA binding with one finger 2.4 | chr2:15769292-15770497 FORWARD LENGTH=330	sp|O80928|DOF24_ARATH Dof zinc finger protein DOF2.4 OS=Arabidopsis thaliana GN=DOF2.4 PE=2 SV=1//1.49604e-38
Prupe.6G263600	35.4806	6.54697	16.6341	-2.4381	1.3336	TRUE	TRUE	1	0.00906	0.028354	--	Symbols: | Protein of unknown function, DUF617 | chr2:15860705-15861448 FORWARD LENGTH=247	sp|O22227|MIZ1_ARATH Protein MIZU-KUSSEI 1 OS=Arabidopsis thaliana GN=MIZ1 PE=1 SV=1//2.03651e-38
Prupe.7G076600	24.0111	7.98331	34.0984	-1.5886	2.0825	TRUE	TRUE	1	0.0024659	0.014424	--	Symbols: | VQ motif-containing protein | chr2:17568964-17569482 REVERSE LENGTH=172	sp|O48522|VQ17_ARATH VQ motif-containing protein 17 OS=Arabidopsis thaliana GN=VQ17 PE=2 SV=1//7.94832e-33
Prupe.4G082700	6.60691	0.989095	15.9733	-2.7398	3.9994	TRUE	TRUE	1	0.0020268	0.012267	--	Symbols: AtRLP29, RLP29 | receptor like protein 29 | chr2:17808157-17809545 REVERSE LENGTH=462	sp|Q5PP26|PII2_ARATH Piriformospora indica-insensitive protein 2 OS=Arabidopsis thaliana GN=PII-2 PE=2 SV=1//1.64381e-41
Prupe.7G080500	54.4369	4.32522	54.1952	-3.6537	3.6253	TRUE	TRUE	1	0.0055951	0.018833	--	Symbols: BGLU15 | beta glucosidase 15 | chr2:18340966-18343744 FORWARD LENGTH=506	sp|Q7XKV4|BGL12_ORYSJ Beta-glucosidase 12 OS=Oryza sativa subsp. japonica GN=BGLU12 PE=2 SV=2//0
Prupe.2G129600	27.0735	1.69553	8.37298	-3.9971	2.2959	TRUE	TRUE	1	0.0017112	0.0067273	--	Symbols: ATERF13, EREBP, ERF13 | ethylene-responsive element binding factor 13 | chr2:18495440-18496120 FORWARD LENGTH=226	sp|Q40479|ERF2_TOBAC Ethylene-responsive transcription factor 2 OS=Nicotiana tabacum GN=ERF2 PE=2 SV=1//9.96758e-40
Prupe.2G144100	44.5737	2.65716	6.74399	-4.0682	1.3232	TRUE	TRUE	1	0.00011512	0.0006265	--	Symbols: | Protein of unknown function (DUF1442) | chr2:18698619-18699360 FORWARD LENGTH=215	-//-
Prupe.2G144700	0.296659	0	8.97384	#NAME?	Inf	#NAME?	#VALUE!	#VALUE!	3.614e-07	0.029074	--	Symbols: BEN1 | NAD(P)-binding Rossmann-fold superfamily protein | chr2:18703960-18706235 REVERSE LENGTH=364	sp|Q40316|VESTR_MEDSA Vestitone reductase OS=Medicago sativa PE=1 SV=1//7.20669e-103
Prupe.7G001700	157.423	40.1375	86.8626	-1.9716	1.0999	TRUE	TRUE	1	1.1718e-05	8.1344e-05	--	Symbols: | Homeodomain-like superfamily protein | chr3:1042920-1044574 REVERSE LENGTH=394	sp|Q9SAK5|APL_ARATH Myb family transcription factor APL OS=Arabidopsis thaliana GN=APL PE=2 SV=2//3.15856e-52
Prupe.1G141700	5063.4	683.048	1492.15	-2.89	1.112	TRUE	TRUE	1	6.3143e-10	1.9193e-08	--	Symbols: | Uncharacterised protein family (UPF0497) | chr3:1938913-1939707 REVERSE LENGTH=199	sp|B9RT03|CSPL5_RICCO CASP-like protein 1D1 OS=Ricinus communis GN=RCOM_0679870 PE=2 SV=1//2.44191e-27
Prupe.1G134400	2403.8	1123.87	2390.94	-1.0968	1.0743	TRUE	TRUE	1	0.0055037	0.028414	--	Symbols: | Transducin/WD40 repeat-like superfamily protein | chr3:2170516-2175686 REVERSE LENGTH=1264	sp|C6L7U1|LIN1_LOTJA Putative E3 ubiquitin-protein ligase LIN-1 OS=Lotus japonicus GN=CERBERUS PE=2 SV=2//2.63495e-09
Prupe.6G199400	170.71	49.0153	106.509	-1.8002	1.1045	TRUE	TRUE	1	0.00095184	0.0040543	--	Symbols: RPM1, RPS3 | NB-ARC domain-containing disease resistance protein | chr3:2226244-2229024 REVERSE LENGTH=926	sp|Q39214|RPM1_ARATH Disease resistance protein RPM1 OS=Arabidopsis thaliana GN=RPM1 PE=1 SV=1//0
Prupe.6G278100	1890.65	672.077	1469.86	-1.4922	1.1146	TRUE	TRUE	1	7.6302e-10	1.1857e-08	--	Symbols: | DNAJ heat shock family protein | chr3:2710402-2711811 REVERSE LENGTH=323	sp|Q80Y75|DJB13_MOUSE DnaJ homolog subfamily B member 13 OS=Mus musculus GN=Dnajb13 PE=2 SV=1//6.77126e-39
Prupe.6G242200	895.228	384.408	877.9	-1.2196	1.1756	TRUE	TRUE	1	0.0067957	0.033856	--	Symbols: APX2, APX1B | ascorbate peroxidase 2 | chr3:2956301-2958163 FORWARD LENGTH=251	sp|Q1PER6|APX2_ARATH L-ascorbate peroxidase 2, cytosolic OS=Arabidopsis thaliana GN=APX2 PE=2 SV=3//1.36549e-142
Prupe.4G006200	545.387	112.248	468.438	-2.2806	2.044	TRUE	TRUE	1	1.6237e-10	2.7798e-09	--	Symbols: | unknown protein; BEST Arabidopsis thaliana protein match is: unknown protein (TAIR:AT5G41761.1); Has 128 Blast hits to 128 proteins in 12 species: Archae - 0; Bacteria - 0; Metazoa - 0; Fungi - 0; Plants - 128; Viruses - 0; Other Eukaryotes - 0 (source: NCBI BLink). | chr3:3060354-3060632 REVERSE LENGTH=92	-//-
Prupe.7G109500	49.8269	14.7262	36.6184	-1.7585	1.3027	TRUE	TRUE	1	0.014695	0.042734	--	Symbols: | unknown protein; BEST Arabidopsis thaliana protein match is: unknown protein (TAIR:AT5G03890.1); Has 57 Blast hits to 57 proteins in 10 species: Archae - 0; Bacteria - 0; Metazoa - 0; Fungi - 0; Plants - 57; Viruses - 0; Other Eukaryotes - 0 (source: NCBI BLink). | chr3:3130155-3130676 FORWARD LENGTH=173	-//-
Prupe.2G253300	35.488	3.68546	13.3301	-3.2674	1.8406	TRUE	TRUE	1	0.00097158	0.0041274	--	Symbols: LBD21 | LOB domain-containing protein 21 | chr3:3475036-3475533 FORWARD LENGTH=165	sp|Q9SRL8|LBD21_ARATH LOB domain-containing protein 21 OS=Arabidopsis thaliana GN=LBD21 PE=2 SV=1//4.81279e-59
Prupe.2G239400	100.875	46.4058	105.739	-1.1202	1.1758	TRUE	TRUE	1	0.0012837	0.0083076	--	Symbols: | Protein of unknown function (DUF604) | chr3:3591834-3594323 FORWARD LENGTH=505	-//-
Prupe.2G238400	104.363	25.7873	489.612	-2.0169	4.2248	TRUE	TRUE	1	1.7093e-06	2.4884e-05	--	Symbols: ATGPAT5, GPAT5 | glycerol-3-phosphate acyltransferase 5 | chr3:3595911-3597678 FORWARD LENGTH=502	sp|Q9CAY3|GPAT5_ARATH Glycerol-3-phosphate acyltransferase 5 OS=Arabidopsis thaliana GN=GPAT5 PE=1 SV=1//0
Prupe.7G107400	170.249	53.6669	251.235	-1.6655	2.2124	TRUE	TRUE	1	0.011376	0.034418	--	Symbols: HSP70, ATHSP70 | heat shock protein 70 | chr3:3991487-3993689 REVERSE LENGTH=650	sp|P09189|HSP7C_PETHY Heat shock cognate 70 kDa protein OS=Petunia hybrida GN=HSP70 PE=2 SV=1//0
Prupe.2G014000	59.0896	23.0373	62.4454	-1.3589	1.4205	TRUE	TRUE	1	0.0069682	0.034532	--	Symbols: | NB-ARC domain-containing disease resistance protein | chr3:4857940-4861104 FORWARD LENGTH=1054	sp|Q7XA42|RGA1_SOLBU Putative disease resistance protein RGA1 OS=Solanum bulbocastanum GN=RGA1 PE=2 SV=2//3.30394e-13
Prupe.7G218500	308.442	140.379	287.118	-1.1357	1.018	TRUE	TRUE	1	0.00052112	0.0023832	--	Symbols: IQD26 | IQ-domain 26 | chr3:5603962-5605489 REVERSE LENGTH=389	-//-
Prupe.5G110600	597.569	142.548	320.131	-2.0677	1.1541	TRUE	TRUE	1	1.3991e-08	1.7247e-07	--	Symbols: AtALMT9, ALMT9 | aluminum-activated malate transporter 9 | chr3:6328181-6330652 FORWARD LENGTH=598	sp|Q9LS46|ALMT9_ARATH Aluminum-activated malate transporter 9 OS=Arabidopsis thaliana GN=ALMT9 PE=2 SV=1//2.16118e-75
Prupe.2G082800	92.4197	41.4768	106.568	-1.1559	1.3431	TRUE	TRUE	1	0.00033933	0.0026383	--	Symbols: | Ankyrin repeat family protein | chr3:6424135-6426471 REVERSE LENGTH=598	-//-
Prupe.3G020100	29.0572	1.29136	6.96732	-4.4919	2.4165	TRUE	TRUE	1	0.0013541	0.0055053	--	Symbols: BBX32 | B-box 32 | chr3:7412713-7413390 REVERSE LENGTH=225	sp|Q9LJB7|BBX32_ARATH B-box zinc finger protein 32 OS=Arabidopsis thaliana GN=BBX32 PE=1 SV=1//4.19355e-14
Prupe.8G193800	1012.62	231.573	544.159	-2.1285	1.2159	TRUE	TRUE	1	1.4965e-06	1.2621e-05	--	Symbols: | Protein of unknown function (DUF506) | chr3:9192540-9193385 FORWARD LENGTH=281	-//-
Prupe.4G140800	686.514	254.407	516.679	-1.4321	1.0067	TRUE	TRUE	1	3.2416e-07	3.1522e-06	--	Symbols: | HXXXD-type acyl-transferase family protein | chr3:9519741-9521069 FORWARD LENGTH=442	sp|Q9FI40|BAHD1_ARATH BAHD acyltransferase At5g47980 OS=Arabidopsis thaliana GN=BAHD1 PE=2 SV=1//1.02552e-62
Prupe.3G267100	464.922	183.298	418.328	-1.3428	1.1761	TRUE	TRUE	1	9.5659e-06	6.8049e-05	--	Symbols: | Transmembrane amino acid transporter family protein | chr3:10984245-10985767 REVERSE LENGTH=405	sp|P47082|AVT1_YEAST Vacuolar amino acid transporter 1 OS=Saccharomyces cerevisiae (strain ATCC 204508 / S288c) GN=AVT1 PE=1 SV=1//1.64182e-29
Prupe.6G128900	13.6395	0	1.34939	#NAME?	Inf	#NAME?	#VALUE!	#VALUE!	3.614e-07	0.013922	--	Symbols: DPBF2, AtbZIP67 | Basic-leucine zipper (bZIP) transcription factor family protein | chr3:16080115-16081722 REVERSE LENGTH=331	sp|Q8RYD6|AI5L1_ARATH ABSCISIC ACID-INSENSITIVE 5-like protein 1 OS=Arabidopsis thaliana GN=DPBF2 PE=1 SV=1//4.14737e-64
Prupe.5G163800	104.754	38.7168	96.5042	-1.436	1.3028	TRUE	TRUE	1	0.0053318	0.01806	--	Symbols: CYP71A26 | cytochrome P450, family 71, subfamily A, polypeptide 26 | chr3:17876571-17878173 FORWARD LENGTH=489	sp|P24465|C71A1_PERAE Cytochrome P450 71A1 OS=Persea americana GN=CYP71A1 PE=1 SV=2//6.7379e-156
Prupe.3G184200	542.855	34.9076	292.444	-3.959	3.061	TRUE	TRUE	1	0.0046436	0.016029	--	Symbols: CYP71A25 | cytochrome P450, family 71, subfamily A, polypeptide 25 | chr3:17879594-17881164 FORWARD LENGTH=490	sp|P24465|C71A1_PERAE Cytochrome P450 71A1 OS=Persea americana GN=CYP71A1 PE=1 SV=2//1.20811e-132
Prupe.3G305600	204.613	0.302267	1.0113	-9.4029	1.7233	TRUE	TRUE	1	3.323e-15	1.0729e-13	--	Symbols: CYP94B3 | cytochrome P450, family 94, subfamily B, polypeptide 3 | chr3:17975104-17976624 REVERSE LENGTH=506	sp|Q9SMP5|C94B3_ARATH Cytochrome P450 94B3 OS=Arabidopsis thaliana GN=CYP94B3 PE=2 SV=1//0
Prupe.5G145600	115.586	57.4223	141.593	-1.0093	1.2863	TRUE	TRUE	1	3.614e-07	0.00053307	--	Symbols: | DNA binding;ATP binding | chr3:18079261-18086817 REVERSE LENGTH=1899	-//-
Prupe.7G119800	11.5828	5.18893	36.5363	-1.1585	2.7966	TRUE	TRUE	1	0.0066233	0.033139	--	Symbols: CYP76G1 | cytochrome P450, family 76, subfamily G, polypeptide 1 | chr3:19641400-19643259 REVERSE LENGTH=516	sp|P37122|C76A2_SOLME Cytochrome P450 76A2 OS=Solanum melongena GN=CYP76A2 PE=2 SV=1//0
Prupe.6G251700	1087.41	489.753	1281.88	-1.1508	1.3739	TRUE	TRUE	1	4.8408e-06	3.6876e-05	--	Symbols: ATCHX20, CHX20 | cation/H+ exchanger 20 | chr3:19905826-19910027 REVERSE LENGTH=842	sp|Q9M353|CHX20_ARATH Cation/H(+) antiporter 20 OS=Arabidopsis thaliana GN=CHX20 PE=2 SV=1//0
Prupe.2G164300	407.199	31.0354	92.6602	-3.7137	1.5672	TRUE	TRUE	1	0.00011179	0.00099701	--	Symbols: AtMYB17, MYB17 | myb domain protein 17 | chr3:22671306-22672551 FORWARD LENGTH=299	sp|Q38850|MYB5_ARATH Transcription repressor MYB5 OS=Arabidopsis thaliana GN=MYB5 PE=1 SV=1//9.37178e-61
Prupe.1G441000	55.7826	0.667225	2.30516	-6.3855	1.7642	TRUE	TRUE	1	0.0027448	0.010179	--	Symbols: scpl40 | serine carboxypeptidase-like 40 | chr3:23438561-23440862 FORWARD LENGTH=502	sp|P52711|CBP23_HORVU Serine carboxypeptidase II-3 OS=Hordeum vulgare GN=CXP;2-3 PE=2 SV=1//3.43445e-177
Prupe.5G130600	537.402	254.353	824.541	-1.0792	1.6827	TRUE	TRUE	1	3.614e-07	6.7273e-05	--	Symbols: | basic helix-loop-helix (bHLH) DNA-binding superfamily protein | chr4:362230-363639 REVERSE LENGTH=423	sp|O23090|BH014_ARATH Transcription factor bHLH14 OS=Arabidopsis thaliana GN=BHLH14 PE=2 SV=1//3.90553e-48
Prupe.8G193700	232.364	84.9841	191.308	-1.4511	1.1545	TRUE	TRUE	1	7.4764e-05	0.00042694	--	Symbols: | GRAM domain family protein | chr4:693210-694319 FORWARD LENGTH=233	sp|Q9M122|GEML2_ARATH GEM-like protein 2 OS=Arabidopsis thaliana GN=At4g01600 PE=2 SV=1//5.03605e-65
Prupe.2G123900	2.30815	0	12.816	#NAME?	Inf	#NAME?	#VALUE!	#VALUE!	3.614e-07	0.0072048	--	Symbols: | Copper transport protein family | chr4:2576790-2577974 REVERSE LENGTH=110	-//-
Prupe.1G500500	341.314	64.4569	1003.14	-2.4047	3.9464	TRUE	TRUE	1	1.4076e-11	2.8757e-10	--	Symbols: | nodulin MtN21 /EamA-like transporter family protein | chr4:5245024-5248153 FORWARD LENGTH=373	sp|Q501F8|WTR32_ARATH WAT1-related protein At4g08300 OS=Arabidopsis thaliana GN=At4g08300 PE=2 SV=1//3.9836e-161
Prupe.3G229700	265.56	35.7074	118.539	-2.8947	1.7148	TRUE	TRUE	1	0.00012418	0.00067018	--	Symbols: | Wound-responsive family protein | chr4:6374805-6375077 FORWARD LENGTH=90	-//-
Prupe.3G221100	100.162	1.99779	5.20244	-5.6478	1.371	TRUE	TRUE	1	1.2532e-13	3.384e-12	--	Symbols: | B-box type zinc finger family protein | chr4:8708881-8709234 FORWARD LENGTH=117	sp|Q9LJB7|BBX32_ARATH B-box zinc finger protein 32 OS=Arabidopsis thaliana GN=BBX32 PE=1 SV=1//1.98976e-12
Prupe.5G068200	37.8468	12.7009	78.3773	-1.5752	2.6056	TRUE	TRUE	1	2.0247e-06	2.8858e-05	--	Symbols: | Matrixin family protein | chr4:9367396-9368490 REVERSE LENGTH=364	sp|O23507|1MMP_ARATH Metalloendoproteinase 1-MMP OS=Arabidopsis thaliana GN=1MMP PE=1 SV=1//1.83882e-119
Prupe.1G069800	21808.6	1725.95	4654.34	-3.6594	1.4193	TRUE	TRUE	1	1.7806e-16	6.578e-15	--	Symbols: XTR6, XTH23 | xyloglucan endotransglycosylase 6 | chr4:13128694-13129715 FORWARD LENGTH=286	sp|Q38910|XTH23_ARATH Probable xyloglucan endotransglucosylase/hydrolase protein 23 OS=Arabidopsis thaliana GN=XTH23 PE=2 SV=1//4.76568e-140
Prupe.1G078700	510.923	209.41	628.442	-1.2868	1.5707	TRUE	TRUE	1	1.2735e-05	8.7769e-05	--	Symbols: HMA2, ATHMA2 | heavy metal atpase 2 | chr4:14720253-14724577 REVERSE LENGTH=951	sp|Q9SZW4|HMA2_ARATH Cadmium/zinc-transporting ATPase HMA2 OS=Arabidopsis thaliana GN=HMA2 PE=2 SV=1//0
Prupe.3G131700	460.649	79.2769	185.619	-2.5387	1.2121	TRUE	TRUE	1	1.9189e-05	0.00021083	--	Symbols: | Protein of unknown function (DUF506) | chr4:15676488-15677776 FORWARD LENGTH=287	-//-
Prupe.1G446400	628.296	251.825	906.467	-1.319	1.8334	TRUE	TRUE	1	0.011627	0.035109	--	Symbols: | Polyketide cyclase/dehydrase and lipid transport superfamily protein | chr4:15862168-15862641 FORWARD LENGTH=157	sp|P59082|LFS_ALLCE Lachrymatory-factor synthase OS=Allium cepa GN=LFS PE=1 SV=1//1.3069e-19
Prupe.3G060900	231.606	84.5997	185.356	-1.453	1.1163	TRUE	TRUE	1	0.00071897	0.0031671	--	Symbols: GATA9 | GATA transcription factor 9 | chr4:15875598-15876615 FORWARD LENGTH=308	sp|O82632|GATA9_ARATH GATA transcription factor 9 OS=Arabidopsis thaliana GN=GATA9 PE=2 SV=1//1.60031e-68
Prupe.5G119400	20.1568	0	0.323463	#NAME?	Inf	#NAME?	#VALUE!	#VALUE!	3.614e-07	0.0029702	--	Symbols: | Bifunctional inhibitor/lipid-transfer protein/seed storage 2S albumin superfamily protein | chr4:16067097-16067450 FORWARD LENGTH=117	sp|O04403|NLT22_PARJU Probable non-specific lipid-transfer protein 2 OS=Parietaria judaica PE=1 SV=1//1.60153e-12
Prupe.6G126800	0.695975	0.333613	400.059	-1.0609	10.203	TRUE	TRUE	1	3.614e-07	2.9511e-14	--	Symbols: CER4, G7, FAR3 | Jojoba acyl CoA reductase-related male sterility protein | chr4:16204325-16207891 REVERSE LENGTH=493	sp|Q93ZB9|FACR3_ARATH Fatty acyl-CoA reductase 3 OS=Arabidopsis thaliana GN=FAR3 PE=2 SV=1//0
Prupe.7G135600	1.19795	0.333613	27.9899	-1.8443	6.3662	TRUE	TRUE	1	3.9341e-07	6.6116e-06	--	Symbols: PLP4, PLA V, AtPLAIVC | PATATIN-like protein 4 | chr4:17457261-17459642 REVERSE LENGTH=428	sp|O23181|PLP3_ARATH Patatin-like protein 3 OS=Arabidopsis thaliana GN=PLP3 PE=2 SV=2//1.45909e-162
Prupe.6G285600	25.7558	7.31266	35.4024	-1.8164	2.2588	TRUE	TRUE	1	0.0013629	0.0087263	--	Symbols: | Protein phosphatase 2C family protein | chr5:260848-262492 REVERSE LENGTH=382	sp|Q6NKS1|P2C65_ARATH Probable protein phosphatase 2C 65 OS=Arabidopsis thaliana GN=At5g01700 PE=2 SV=1//2.86195e-127
Prupe.2G205700	36.4042	7.79126	17.6097	-2.2242	1.1597	TRUE	TRUE	1	0.012985	0.038487	--	Symbols: | C2H2-type zinc finger family protein | chr5:1239166-1240254 FORWARD LENGTH=362	sp|Q681X4|ZAT5_ARATH Zinc finger protein ZAT5 OS=Arabidopsis thaliana GN=ZAT5 PE=2 SV=1//3.49363e-32
Prupe.7G089500	2354.43	427.873	1206.56	-2.4601	1.4818	TRUE	TRUE	1	5.7408e-24	4.4606e-22	--	Symbols: | ABC-2 type transporter family protein | chr5:1990060-1994605 REVERSE LENGTH=751	sp|Q93YS4|AB22G_ARATH ABC transporter G family member 22 OS=Arabidopsis thaliana GN=ABCG22 PE=1 SV=1//0
Prupe.2G045500	251.993	83.5051	454.059	-1.5934	2.4306	TRUE	TRUE	1	1.6904e-08	3.8292e-07	--	Symbols: | nodulin MtN21 /EamA-like transporter family protein | chr5:2191533-2193416 REVERSE LENGTH=402	sp|Q9FL41|WTR38_ARATH WAT1-related protein At5g07050 OS=Arabidopsis thaliana GN=At5g07050 PE=2 SV=1//0
Prupe.2G100500	9.33886	0.938146	42.0561	-3.3154	5.4654	TRUE	TRUE	1	2.9266e-09	7.7839e-08	--	Symbols: | Plant invertase/pectin methylesterase inhibitor superfamily | chr5:3032446-3034364 FORWARD LENGTH=551	sp|Q9LXD9|PME51_ARATH Probable pectinesterase/pectinesterase inhibitor 51 OS=Arabidopsis thaliana GN=PME51 PE=2 SV=1//0
Prupe.1G407100	382.281	47.6521	189.58	-3.004	1.9765	TRUE	TRUE	1	0.010721	0.049658	--	Symbols: HSP17.6II | 17.6 kDa class II heat shock protein | chr5:3882409-3882876 REVERSE LENGTH=155	sp|P29830|HS176_ARATH 17.6 kDa class II heat shock protein OS=Arabidopsis thaliana GN=HSP17.6 PE=2 SV=1//1.86703e-53
Prupe.2G031900	8.19522	0.353216	26.0433	-4.5362	6.2043	TRUE	TRUE	1	1.203e-06	1.8111e-05	--	Symbols: ANNAT8 | annexin 8 | chr5:4009223-4010687 FORWARD LENGTH=316	sp|P51074|ANX4_FRAAN Annexin-like protein RJ4 OS=Fragaria ananassa PE=2 SV=2//0
Prupe.3G314800	4.3865	0.302267	13.4178	-3.8592	5.4532	TRUE	TRUE	1	0.010302	0.04811	--	Symbols: | Bifunctional inhibitor/lipid-transfer protein/seed storage 2S albumin superfamily protein | chr5:4481346-4481876 REVERSE LENGTH=151	sp|Q9FFY3|VAS_ARATH Lipid transfer-like protein VAS OS=Arabidopsis thaliana GN=VAS PE=2 SV=1//4.26761e-38
Prupe.3G277200	105.072	42.5158	123.383	-1.3053	1.5205	TRUE	TRUE	1	0.0080001	0.025506	--	Symbols: | Major facilitator superfamily protein | chr5:4831748-4834312 REVERSE LENGTH=552	sp|Q9LFR1|PTR50_ARATH Protein NRT1/ PTR FAMILY 5.8 OS=Arabidopsis thaliana GN=NPF5.8 PE=2 SV=1//0
Prupe.3G242500	82.1139	30.4361	869.374	-1.4318	4.8176	TRUE	TRUE	1	0.010999	0.033468	--	Symbols: TBL19 | TRICHOME BIREFRINGENCE-LIKE 19 | chr5:5189524-5192070 REVERSE LENGTH=426	sp|Q9LFT0|TBL19_ARATH Protein trichome birefringence-like 19 OS=Arabidopsis thaliana GN=TBL19 PE=3 SV=1//3.3796e-179
Prupe.5G018100	26.3936	0	1.01204	#NAME?	Inf	#NAME?	#VALUE!	#VALUE!	3.614e-07	0.010268	--	Symbols: | HXXXD-type acyl-transferase family protein | chr5:5782061-5783682 REVERSE LENGTH=461	sp|Q3ZPN4|ACMAT_VITLA Methanol O-anthraniloyltransferase OS=Vitis labrusca GN=AMAT PE=1 SV=1//0
Prupe.8G005400	595.51	222.366	527.485	-1.4212	1.2313	TRUE	TRUE	1	1.4945e-06	1.2609e-05	--	Symbols: | disease resistance protein (TIR-NBS-LRR class), putative | chr5:5822999-5827153 FORWARD LENGTH=1294	sp|Q40392|TMVRN_NICGU TMV resistance protein N OS=Nicotiana glutinosa GN=N PE=1 SV=1//0
Prupe.7G245700	0.399315	0	39.8259	#NAME?	Inf	#NAME?	#VALUE!	#VALUE!	3.614e-07	1.7293e-09	--	Symbols: ATBCB, BCB, SAG14 | blue-copper-binding protein | chr5:6826626-6827408 FORWARD LENGTH=196	sp|P29602|CPC_CUCSA Cucumber peeling cupredoxin OS=Cucumis sativus PE=1 SV=3//7.2629e-22
Prupe.2G285000	10.9576	0	2.00725	#NAME?	Inf	#NAME?	#VALUE!	#VALUE!	3.614e-07	0.032564	--	Symbols: | Plant protein of unknown function (DUF247) | chr5:7481546-7482868 REVERSE LENGTH=440	sp|Q9SD53|Y3720_ARATH UPF0481 protein At3g47200 OS=Arabidopsis thaliana GN=At3g47200 PE=2 SV=1//1.48451e-21
Prupe.1G348000	117.054	38.7067	413.239	-1.5965	3.3982	TRUE	TRUE	1	7.3413e-05	0.00068699	--	Symbols: CYP86B1 | cytochrome P450, family 86, subfamily B, polypeptide 1 | chr5:7803478-7805659 REVERSE LENGTH=559	sp|Q9FMY1|C86B1_ARATH Cytochrome P450 86B1 OS=Arabidopsis thaliana GN=CYP86B1 PE=2 SV=1//0
Prupe.2G293900	249.093	96.5125	286.501	-1.3679	1.5554	TRUE	TRUE	1	5.0137e-10	1.5578e-08	--	Symbols: | Remorin family protein | chr5:8010004-8011453 REVERSE LENGTH=201	sp|P93788|REMO_SOLTU Remorin OS=Solanum tuberosum PE=1 SV=1//1.39077e-38
Prupe.1G485500	0.889978	0	7.98084	#NAME?	Inf	#NAME?	#VALUE!	#VALUE!	3.614e-07	0.048558	--	Symbols: | SPFH/Band 7/PHB domain-containing membrane-associated protein family | chr5:8749774-8751430 FORWARD LENGTH=470	sp|D2XNR1|FLOT4_MEDTR Flotillin-like protein 4 OS=Medicago truncatula GN=FLOT4 PE=2 SV=1//0
Prupe.3G060600	507.421	248.49	1109.96	-1.03	2.1444	TRUE	TRUE	1	3.614e-07	0.00010637	--	Symbols: | Protein of unknown function (DUF1677) | chr5:9010909-9011430 REVERSE LENGTH=173	-//-
Prupe.3G160300	330.207	132.826	313.518	-1.3138	1.2248	TRUE	TRUE	1	8.2984e-05	0.00046855	--	Symbols: | Protein kinase superfamily protein | chr5:15008433-15011025 REVERSE LENGTH=552	sp|Q9CAL8|PEK13_ARATH Proline-rich receptor-like protein kinase PERK13 OS=Arabidopsis thaliana GN=PERK13 PE=2 SV=1//4.15751e-67
Prupe.1G383500	38.4646	1.54268	5.8501	-4.64	1.9029	TRUE	TRUE	1	0.00030072	0.0014642	--	Symbols: | Protein of unknown function (DUF607) | chr5:17062507-17063934 FORWARD LENGTH=293	sp|Q9FJV7|MCU4_ARATH Calcium uniporter protein 4, mitochondrial OS=Arabidopsis thaliana GN=At5g42610 PE=2 SV=1//4.35555e-90
Prupe.8G127100	58.654	26.0462	65.288	-1.1712	1.3127	TRUE	TRUE	1	0.0042062	0.022637	--	Symbols: RPP8, HRT, RCY1 | Disease resistance protein (CC-NBS-LRR class) family | chr5:17463130-17466658 REVERSE LENGTH=908	sp|Q8W4J9|RPP8_ARATH Disease resistance protein RPP8 OS=Arabidopsis thaliana GN=RPP8 PE=1 SV=2//1.33779e-95
Prupe.3G175600	61.4862	14.4019	38.5285	-2.094	1.4007	TRUE	TRUE	1	0.002448	0.0091961	--	Symbols: | RNI-like superfamily protein | chr5:18432636-18434951 REVERSE LENGTH=771	sp|Q38834|R13L4_ARATH Disease resistance RPP13-like protein 4 OS=Arabidopsis thaliana GN=RPP13L4 PE=1 SV=2//5.60053e-31
Prupe.2G195300	1637.62	52.7043	147.819	-4.9575	1.4749	TRUE	TRUE	1	0.010501	0.032128	--	Symbols: ATNIG1, NIG1 | NACL-inducible gene 1 | chr5:19002719-19004254 FORWARD LENGTH=511	sp|Q9LUK7|BH028_ARATH Transcription factor bHLH28 OS=Arabidopsis thaliana GN=BHLH28 PE=2 SV=1//1.1278e-67
Prupe.7G216800	67.4295	0.302267	1.0113	-7.8014	1.7233	TRUE	TRUE	1	6.7952e-12	1.4575e-10	--	Symbols: atnudt8, NUDT8 | nudix hydrolase homolog 8 | chr5:19183806-19185467 FORWARD LENGTH=369	sp|Q8L7W2|NUDT8_ARATH Nudix hydrolase 8 OS=Arabidopsis thaliana GN=NUDT8 PE=2 SV=2//1.06074e-104
Prupe.4G004300	172.979	18.9495	89.4813	-3.1904	2.2249	TRUE	TRUE	1	0.0089482	0.02805	--	Symbols: | Pollen Ole e 1 allergen and extensin family protein | chr5:19307281-19307849 REVERSE LENGTH=164	-//-
Prupe.6G303900	15.9823	0.655483	2.33292	-4.6078	1.8228	TRUE	TRUE	1	0.0077542	0.024827	--	Symbols: FEM111, AGL80 | AGAMOUS-like 80 | chr5:19738825-19739790 REVERSE LENGTH=321	sp|Q9FJK3|AGL80_ARATH Agamous-like MADS-box protein AGL80 OS=Arabidopsis thaliana GN=AGL80 PE=1 SV=1//4.21888e-54
Prupe.1G123100	44456.7	4573.72	15269.8	-3.281	1.7252	TRUE	TRUE	1	7.9709e-12	3.3443e-10	--	Symbols: BXL1, ATBXL1 | beta-xylosidase 1 | chr5:20012179-20016659 REVERSE LENGTH=774	sp|Q9FGY1|BXL1_ARATH Beta-D-xylosidase 1 OS=Arabidopsis thaliana GN=BXL1 PE=1 SV=1//0
Prupe.4G004800	23280.7	3567.54	7326.22	-2.7061	1.0232	TRUE	TRUE	1	1.5384e-32	2.5037e-30	--	Symbols: | Heavy metal transport/detoxification superfamily protein | chr5:20635983-20637847 REVERSE LENGTH=283	-//-
Prupe.5G090600	109.734	0.635879	1.65897	-7.431	1.3616	TRUE	TRUE	1	0.015209	0.04402	--	Symbols: | Integrase-type DNA-binding superfamily protein | chr5:21124192-21124890 REVERSE LENGTH=232	sp|Q9FJ90|ERF25_ARATH Ethylene-responsive transcription factor ERF025 OS=Arabidopsis thaliana GN=ERF025 PE=2 SV=1//7.13263e-33
Prupe.2G295800	58.6116	19.1773	55.3679	-1.6118	1.5118	TRUE	TRUE	1	0.0028595	0.016456	--	Symbols: CYP715A1 | cytochrome P450, family 715, subfamily A, polypeptide 1 | chr5:21272949-21275509 FORWARD LENGTH=519	sp|Q2QYH7|C14C2_ORYSJ Cytochrome P450 714C2 OS=Oryza sativa subsp. japonica GN=CYP714C2 PE=2 SV=1//6.51631e-105
Prupe.8G128500	41.3642	2.22951	230.461	-4.2136	6.674	TRUE	TRUE	1	0.00027548	0.0013564	--	Symbols: | O-acyltransferase (WSD1-like) family protein | chr5:21656951-21659207 REVERSE LENGTH=486	sp|Q93ZR6|WSD1_ARATH O-acyltransferase WSD1 OS=Arabidopsis thaliana GN=WSD1 PE=2 SV=1//5.59298e-60
Prupe.4G197000	972.519	125.483	384.558	-2.9542	1.5988	TRUE	TRUE	1	0.0036689	0.020244	--	Symbols: GH3.6, DFL1 | Auxin-responsive GH3 family protein | chr5:22131321-22133564 REVERSE LENGTH=612	sp|Q9LSQ4|GH36_ARATH Indole-3-acetic acid-amido synthetase GH3.6 OS=Arabidopsis thaliana GN=GH3.6 PE=1 SV=1//0
Prupe.4G216300	865.406	63.1483	130.961	-3.7766	1.0402	TRUE	TRUE	1	5.9125e-06	4.4214e-05	--	Symbols: | GDSL-like Lipase/Acylhydrolase superfamily protein | chr5:22337745-22339741 FORWARD LENGTH=376	sp|Q9FIA1|GDL87_ARATH GDSL esterase/lipase At5g55050 OS=Arabidopsis thaliana GN=At5g55050 PE=2 SV=1//9.33939e-98
Prupe.7G209700	43.9319	4.14501	23.4363	-3.4058	2.4843	TRUE	TRUE	1	0.0053779	0.027849	--	Symbols: | unknown protein; Has 9 Blast hits to 9 proteins in 5 species: Archae - 0; Bacteria - 0; Metazoa - 0; Fungi - 0; Plants - 9; Viruses - 0; Other Eukaryotes - 0 (source: NCBI BLink). | chr5:23009140-23009619 REVERSE LENGTH=159	-//-
Novel00208	34.4823	6.5195	13.6967	-2.403	1.0552	TRUE	TRUE	1	0.0093913	0.029275	-//-	#N/A	-//-
Prupe.5G125600	20.2341	0.302267	0.660074	-6.0648	1.1078	TRUE	TRUE	1	0.010419	0.031948	--	#N/A	-//-
Prupe.2G271000	183.747	11.7207	26.2155	-3.9706	1.1438	TRUE	TRUE	1	0.00023578	0.0011785	--	#N/A	-//-
Novel00222	141.683	19.1935	43.5002	-2.884	1.1649	TRUE	TRUE	1	9.9295e-09	1.251e-07	--	#N/A	hypothetical protein PRUPE_ppa020480mg [Prunus persica]>gi|462416844|gb|EMJ21581.1| hypothetical protein PRUPE_ppa020480mg [Prunus persica]
Prupe.3G204900	2072.97	690.297	1572.12	-1.5864	1.1698	TRUE	TRUE	1	0.0027819	0.010301	--	#N/A	-//-
Prupe.6G188600	18.8784	1.02044	2.34754	-4.2095	1.186	TRUE	TRUE	1	0.0054658	0.01846	--	#N/A	-//-
Prupe.8G013900	64.2065	27.6487	69.6653	-1.2155	1.3185	TRUE	TRUE	1	0.0036908	0.020346	--	#N/A	-//-
Novel00366	137.691	21.6346	54.6954	-2.67	1.3208	TRUE	TRUE	1	9.2483e-08	9.8743e-07	--	#N/A	hypothetical protein PRUPE_ppb019611mg [Prunus persica]>gi|462399180|gb|EMJ04848.1| hypothetical protein PRUPE_ppb019611mg [Prunus persica]
Prupe.3G081200	142.788	50.8688	143.852	-1.489	1.4879	TRUE	TRUE	1	0.00092365	0.0039475	--	#N/A	sp|Q9FZK1|FBX6_ARATH F-box only protein 6 OS=Arabidopsis thaliana GN=FBX6 PE=2 SV=1//3.61695e-06
Prupe.1G121300	5719.41	1252.95	3554.74	-2.1905	1.4916	TRUE	TRUE	1	5.9514e-06	4.445e-05	--	#N/A	-//-
Prupe.2G063400	34.9628	2.55138	7.29226	-3.7765	1.5006	TRUE	TRUE	1	0.00030185	0.0014694	--	#N/A	-//-
Prupe.2G195800	659.145	228.556	699.734	-1.528	1.5989	TRUE	TRUE	1	4.0293e-09	1.0369e-07	--	#N/A	-//-
Novel00542	45.5175	18.6355	64.7249	-1.2884	1.7824	TRUE	TRUE	1	0.00022538	0.0018476	--	#N/A	PREDICTED: uncharacterized protein LOC103327016 [Prunus mume]
Novel00150	36.2598	11.2833	39.1534	-1.6842	1.7943	TRUE	TRUE	1	0.0058464	0.029866	--	#N/A	hypothetical protein PRUPE_ppa017990mg, partial [Prunus persica]>gi|462423721|gb|EMJ27984.1| hypothetical protein PRUPE_ppa017990mg, partial [Prunus persica]
Prupe.3G061100	165.069	64.8507	258.756	-1.3479	1.9799	TRUE	TRUE	1	0.0010682	0.0044835	--	#N/A	-//-
Prupe.8G247000	409.452	40.1498	165.626	-3.3502	2.0305	TRUE	TRUE	1	8.6867e-09	1.1136e-07	--	#N/A	-//-
Novel00257	35.5996	5.38487	22.6859	-2.7249	2.0571	TRUE	TRUE	1	0.0032377	0.011754	--	#N/A	hypothetical protein PRUPE_ppb015931mg [Prunus persica]>gi|462421506|gb|EMJ25769.1| hypothetical protein PRUPE_ppb015931mg [Prunus persica]
Prupe.1G038400	68.6023	5.2556	24.0017	-3.7063	2.1805	TRUE	TRUE	1	7.6421e-07	6.8429e-06	--	#N/A	-//-
Prupe.3G232500	30.5456	6.00169	27.9328	-2.3475	2.2003	TRUE	TRUE	1	0.005726	0.029358	--	#N/A	-//-
Prupe.1G025900	136.149	5.41676	25.2583	-4.6516	2.2046	TRUE	TRUE	1	1.5137e-10	2.6025e-09	--	#N/A	-//-
Prupe.6G039900	29.1772	0.604533	3.03539	-5.5929	2.309	TRUE	TRUE	1	5.8086e-05	0.00034098	--	#N/A	-//-
Prupe.2G246500	18.4545	0.353216	1.96855	-5.7073	2.4786	TRUE	TRUE	1	0.0015307	0.0061303	--	#N/A	-//-
Prupe.4G051900	49.2955	19.4757	111.077	-1.3398	2.4954	TRUE	TRUE	1	1.1143e-09	3.2424e-08	--	#N/A	-//-
Prupe.1G120000	1103.22	24.2953	145.064	-5.5049	2.5652	TRUE	TRUE	1	4.3526e-07	7.2586e-06	--	#N/A	-//-
Prupe.4G233800	16.4191	0.353216	2.91117	-5.5387	3.0431	TRUE	TRUE	1	0.0035305	0.012683	--	#N/A	-//-
Novel00004	13.9044	1.8959	16.6414	-2.8746	3.1174	TRUE	TRUE	1	0.0071487	0.035257	--	#N/A	hypothetical protein PRUPE_ppa015906mg, partial [Prunus persica]>gi|462421062|gb|EMJ25325.1| hypothetical protein PRUPE_ppa015906mg, partial [Prunus persica]
Prupe.6G273500	4.65333	1.33445	14.0077	-1.802	3.3675	TRUE	TRUE	1	0.0089908	0.042749	--	#N/A	-//-
Prupe.8G269500	6.71143	1.62497	23.0495	-2.0462	3.8092	TRUE	TRUE	1	0.00025948	0.0020884	--	#N/A	-//-
Prupe.1G468700	3.87149	0.333613	110.813	-3.5366	8.3514	TRUE	TRUE	1	7.3833e-24	1.7595e-21	--	#N/A	-//-
Novel00106	49.0311	0	2.0204	#NAME?	Inf	#NAME?	#VALUE!	#VALUE!	3.614e-07	4.8243e-05	--	#N/A	PREDICTED: uncharacterized protein LOC103418510 [Malus domestica]
Novel00275	286.336	0	1.29385	#NAME?	Inf	#NAME?	#VALUE!	#VALUE!	3.614e-07	0.00049823	-//-	#N/A	-//-
Prupe.1G078800	28.1811	0	2.34754	#NAME?	Inf	#NAME?	#VALUE!	#VALUE!	3.614e-07	0.00068423	--	#N/A	-//-
Prupe.4G221600	35.0678	0	0.337347	#NAME?	Inf	#NAME?	#VALUE!	#VALUE!	3.614e-07	3.7009e-06	--	#N/A	-//-
Prupe.6G237100	488.967	0	0.997421	#NAME?	Inf	#NAME?	#VALUE!	#VALUE!	3.614e-07	1.0268e-17	--	#N/A	-//-
Prupe.3G102900	0.710888	0	10.2714	#NAME?	Inf	#NAME?	#VALUE!	#VALUE!	3.614e-07	0.014768	--	#N/A	-//-
Group 2
Gene_id	readcount_ZAO_0d	readcount_ZAO_4d	readcount_ZAO_8d	log2(4dvs0d)	log2(8dvs4d)	ABS(4d/0d)	ABS(8dvs4d)	8dvs4d/4dvs0d	pval	padj	Gene Name	Description	Blast swiss prot
Prupe.2G188000	13140.7	3866.25	2598.95	-1.765	-0.58696	TRUE	FALSE	0	1.1322e-09	1.7012e-08	--	Symbols: | Tetratricopeptide repeat (TPR)-like superfamily protein | chr1:121582-130099 REVERSE LENGTH=1797	sp|F4JKH6|TSS_ARATH Protein TSS OS=Arabidopsis thaliana GN=TSS PE=1 SV=1//0
Prupe.2G175400	5245.01	2591.57	2369.53	-1.0171	-0.14356	TRUE	FALSE	0	3.614e-07	2.6638e-05	--	Symbols: | Protein kinase superfamily protein | chr1:195980-198383 FORWARD LENGTH=472	sp|Q3EDL4|Y1154_ARATH Probable serine/threonine-protein kinase At1g01540 OS=Arabidopsis thaliana GN=At1g01540 PE=1 SV=2//0
Prupe.8G244800	2133.87	1049.85	1047.9	-1.0233	-0.017019	TRUE	FALSE	0	3.614e-07	5.4817e-05	--	Symbols: ATISA2, ISA2, DBE1, BE2 | debranching enzyme 1 | chr1:813975-816623 FORWARD LENGTH=882	sp|Q8L735|ISOA2_ARATH Isoamylase 2, chloroplastic OS=Arabidopsis thaliana GN=ISA2 PE=1 SV=2//0
Prupe.8G249500	2501.4	608.4	625.293	-2.0396	0.025501	TRUE	FALSE	0	9.4988e-18	4.0423e-16	--	Symbols: | Leucine-rich repeat (LRR) family protein | chr1:852681-853874 FORWARD LENGTH=397	sp|Q00874|DR100_ARATH DNA-damage-repair/toleration protein DRT100 OS=Arabidopsis thaliana GN=DRT100 PE=2 SV=2//2.81293e-33
Prupe.1G039700	896.968	263.76	133.838	-1.7658	-0.99419	TRUE	FALSE	0	9.4612e-11	1.6757e-09	--	Symbols: | NAD(P)-linked oxidoreductase superfamily protein | chr1:1191634-1193699 FORWARD LENGTH=412	sp|P0A9T5|TAS_SHIFL Protein tas OS=Shigella flexneri GN=tas PE=3 SV=1//2.83546e-92
Prupe.4G013600	233.627	98.9565	80.0069	-1.2393	-0.32112	TRUE	FALSE	0	0.00064386	0.0028763	--	Symbols: | Phosphotyrosine protein phosphatases superfamily protein | chr1:1425660-1428393 FORWARD LENGTH=215	sp|Q9ZVN4|Y1500_ARATH Probable tyrosine-protein phosphatase At1g05000 OS=Arabidopsis thaliana GN=At1g05000 PE=1 SV=1//2.93339e-96
Prupe.6G048800	1143.29	553.828	333.912	-1.0457	-0.74459	TRUE	FALSE	0	3.614e-07	0.00014572	--	Symbols: | Calcineurin-like metallo-phosphoesterase superfamily protein | chr1:2152949-2154968 FORWARD LENGTH=389	sp|Q944L7|Y1480_ARATH Uncharacterized protein At1g18480 OS=Arabidopsis thaliana GN=At1g18480 PE=2 SV=1//3.47215e-58
Prupe.8G152100	5910.43	1582.86	1149.48	-1.9007	-0.47565	TRUE	FALSE	0	1.292e-16	4.8398e-15	--	Symbols: | Protein of unknown function (DUF1005) | chr1:3269939-3271732 REVERSE LENGTH=461	-//-
Prupe.1G544000	5813.42	1470.77	1611.81	-1.9828	0.11759	TRUE	FALSE	0	5.6213e-18	2.4485e-16	--	Symbols: | Protein of unknown function (DUF1005) | chr1:3269939-3271732 REVERSE LENGTH=461	-//-
Prupe.1G584900	4319.32	2040.71	1412.32	-1.0817	-0.54512	TRUE	FALSE	0	3.614e-07	3.926e-05	--	Symbols: | NAD(P)-binding Rossmann-fold superfamily protein | chr1:3381733-3383874 REVERSE LENGTH=242	sp|Q9SY73|PTALR_ARATH NADPH-dependent pterin aldehyde reductase OS=Arabidopsis thaliana GN=At1g10310 PE=1 SV=1//6.31514e-116
Prupe.1G265500	3375.31	981.74	1261.48	-1.7816	0.34714	TRUE	FALSE	0	0.0023643	0.0089263	--	Symbols: | DNAJ heat shock family protein | chr1:3393595-3394860 REVERSE LENGTH=349	sp|Q3MI00|DNJB1_BOVIN DnaJ homolog subfamily B member 1 OS=Bos taurus GN=DNAJB1 PE=2 SV=3//3.65917e-73
Prupe.4G021400	5505.86	1377.06	986.522	-1.9994	-0.49523	TRUE	FALSE	0	3.4126e-18	1.5166e-16	--	Symbols: | Protein of unknown function, DUF584 | chr1:3945852-3946457 FORWARD LENGTH=201	-//-
Prupe.4G018500	13817.2	5313.09	4781.91	-1.3788	-0.16568	TRUE	FALSE	0	1.9716e-10	3.3373e-09	--	Symbols: | Glycine cleavage T-protein family | chr1:4001801-4003245 FORWARD LENGTH=408	sp|P54260|GCST_SOLTU Aminomethyltransferase, mitochondrial OS=Solanum tuberosum GN=GDCST PE=2 SV=1//0
Prupe.5G084500	2076.24	965.472	996.269	-1.1047	0.030601	TRUE	FALSE	0	0.00023411	0.0011728	--	Symbols: | Nucleotide-sugar transporter family protein | chr1:4263542-4264957 REVERSE LENGTH=361	sp|Q9LDH3|PT112_ARATH Probable sugar phosphate/phosphate translocator At1g12500 OS=Arabidopsis thaliana GN=At1g12500 PE=1 SV=1//9.11839e-176
Prupe.3G090800	11692.6	2324.13	1302.3	-2.3308	-0.84935	TRUE	FALSE	0	3.8284e-25	3.2584e-23	--	Symbols: | Tetratricopeptide repeat (TPR)-like superfamily protein | chr1:5257327-5264814 REVERSE LENGTH=1608	sp|F4JKH6|TSS_ARATH Protein TSS OS=Arabidopsis thaliana GN=TSS PE=1 SV=1//0
Prupe.7G250800	2225.4	763.667	896.81	-1.543	0.21746	TRUE	FALSE	0	2.1492e-08	2.564e-07	--	Symbols: AVP1, ATAVP3, AVP-3, AtVHP1;1 | Inorganic H pyrophosphatase family protein | chr1:5399115-5402185 FORWARD LENGTH=770	sp|P21616|AVP_VIGRR Pyrophosphate-energized vacuolar membrane proton pump OS=Vigna radiata var. radiata PE=1 SV=4//0
Prupe.1G557800	51614.1	6963.55	4071.28	-2.8899	-0.78874	TRUE	FALSE	0	4.2677e-37	9.7901e-35	--	Symbols: LHCB6, CP24 | light harvesting complex photosystem II subunit 6 | chr1:5446685-5447676 REVERSE LENGTH=258	sp|P27524|CB4A_SOLLC Chlorophyll a-b binding protein CP24 10A, chloroplastic OS=Solanum lycopersicum GN=CAP10A PE=3 SV=1//8.21194e-148
Prupe.3G104600	2274.12	954.223	607.376	-1.2529	-0.66671	TRUE	FALSE	0	4.4129e-07	4.1744e-06	--	Symbols: | unknown protein; LOCATED IN: apoplast, chloroplast stroma, chloroplast, chloroplast envelope; EXPRESSED IN: 23 plant structures; EXPRESSED DURING: 14 growth stages; Has 81 Blast hits to 81 proteins in 28 species: Archae - 0; Bacteria - 2; Metazoa - 0; Fungi - 0; Plants - 62; Viruses - 0; Other Eukaryotes - 17 (source: NCBI BLink). | chr1:5514394-5515761 FORWARD LENGTH=313	-//-
Prupe.4G150500	2419.86	761.64	529.806	-1.6677	-0.53639	TRUE	FALSE	0	7.2269e-10	1.126e-08	--	Symbols: | SOUL heme-binding family protein | chr1:5844766-5845539 FORWARD LENGTH=232	sp|Q9Y5Z4|HEBP2_HUMAN Heme-binding protein 2 OS=Homo sapiens GN=HEBP2 PE=1 SV=1//2.04723e-26
Prupe.4G144300	11616.2	3467.37	2197.76	-1.7442	-0.67261	TRUE	FALSE	0	1.8812e-15	6.2413e-14	--	Symbols: FUG1 | Translation initiation factor 2, small GTP-binding protein | chr1:5885383-5890165 FORWARD LENGTH=1026	sp|P57997|IF2C_PHAVU Translation initiation factor IF-2, chloroplastic OS=Phaseolus vulgaris GN=IF2CP PE=2 SV=1//0
Prupe.3G050100	3039.68	1269.75	761.999	-1.2594	-0.75178	TRUE	FALSE	0	5.3756e-06	4.0469e-05	--	Symbols: | unknown protein; FUNCTIONS IN: molecular_function unknown; INVOLVED IN: biological_process unknown; LOCATED IN: endomembrane system; EXPRESSED IN: 15 plant structures; EXPRESSED DURING: 11 growth stages; Has 149 Blast hits to 146 proteins in 39 species: Archae - 0; Bacteria - 4; Metazoa - 21; Fungi - 5; Plants - 30; Viruses - 0; Other Eukaryotes - 89 (source: NCBI BLink). | chr1:607243…	-//-
Prupe.5G242000	1190.77	382.357	198.352	-1.6389	-0.96029	TRUE	FALSE	0	2.1915e-09	3.1253e-08	--	Symbols: | Rhodanese/Cell cycle control phosphatase superfamily protein | chr1:6146470-6148820 REVERSE LENGTH=448	sp|F4I933|STR8_ARATH Rhodanese-like domain-containing protein 8, chloroplastic OS=Arabidopsis thaliana GN=STR8 PE=2 SV=1//2.41022e-178
Prupe.1G372900	338.8	133.124	175.641	-1.3477	0.38473	TRUE	FALSE	0	0.003713	0.01326	--	Symbols: | Mannose-binding lectin superfamily protein | chr1:6816934-6819432 REVERSE LENGTH=595	sp|F4HQX1|JAL3_ARATH Jacalin-related lectin 3 OS=Arabidopsis thaliana GN=JAL3 PE=2 SV=1//0
Prupe.1G367700	3171.13	980.006	736.225	-1.6941	-0.427	TRUE	FALSE	0	2.9496e-13	7.6559e-12	--	Symbols: APS2, ASA1 | Pseudouridine synthase/archaeosine transglycosylase-like family protein | chr1:6914835-6916657 REVERSE LENGTH=476	sp|Q43870|APS2_ARATH ATP sulfurylase 2 OS=Arabidopsis thaliana GN=APS2 PE=1 SV=1//0
Prupe.8G021900	557.506	222.845	161.734	-1.3229	-0.4773	TRUE	FALSE	0	4.5314e-06	3.4661e-05	--	Symbols: | Thioredoxin superfamily protein | chr1:7477376-7479012 REVERSE LENGTH=252	-//-
Prupe.1G489900	4492.29	1751.41	1485.19	-1.3589	-0.25286	TRUE	FALSE	0	1.0196e-09	1.5456e-08	--	Symbols: NADK2, ATNADK2 | NAD kinase 2 | chr1:7588726-7592669 FORWARD LENGTH=985	sp|Q9C5W3|NADK2_ARATH NAD kinase 2, chloroplastic OS=Arabidopsis thaliana GN=NADK2 PE=1 SV=1//0
Prupe.7G018000	2689	1266.2	898.019	-1.0866	-0.51038	TRUE	FALSE	0	3.614e-07	1.2526e-05	--	Symbols: | Tetratricopeptide repeat (TPR)-like superfamily protein | chr1:8028323-8029878 REVERSE LENGTH=296	sp|O78458|YCF37_GUITH Uncharacterized protein ycf37 OS=Guillardia theta GN=ycf37 PE=3 SV=1//4.05233e-20
Prupe.8G044100	818.778	204.952	172.574	-1.9982	-0.26309	TRUE	FALSE	0	1.7981e-11	3.6243e-10	--	Symbols: | unknown protein; FUNCTIONS IN: molecular_function unknown; INVOLVED IN: biological_process unknown; LOCATED IN: vacuole; EXPRESSED IN: 23 plant structures; EXPRESSED DURING: 15 growth stages; CONTAINS InterPro DOMAIN/s: Protein of unknown function DUF1475 (InterPro:IPR009943); Has 185 Blast hits to 155 proteins in 21 species: Archae - 0; Bacteria - 8; Metazoa - 3; Fungi - 0; Plants - 6…	-//-
Prupe.8G007400	4366.4	1811.26	1450.43	-1.2694	-0.33464	TRUE	FALSE	0	1.2638e-08	1.5691e-07	--	Symbols: | SNARE associated Golgi protein family | chr1:8080671-8082816 REVERSE LENGTH=344	sp|Q55909|Y305_SYNY3 TVP38/TMEM64 family membrane protein slr0305 OS=Synechocystis sp. (strain PCC 6803 / Kazusa) GN=slr0305 PE=3 SV=1//7.18783e-23
Prupe.1G250700	1607.66	574.164	393.596	-1.4854	-0.55933	TRUE	FALSE	0	7.6482e-10	1.1878e-08	--	Symbols: CAF2, ATCAF2 | RNA-binding CRS1 / YhbY (CRM) domain-containing protein | chr1:8312199-8314740 REVERSE LENGTH=564	sp|Q9LDA9|CAF2P_ARATH CRS2-associated factor 2, chloroplastic OS=Arabidopsis thaliana GN=At1g23400 PE=2 SV=1//0
Prupe.1G310900	16324.3	8104.01	4283.56	-1.0103	-0.9366	TRUE	FALSE	0	3.614e-07	0.0051253	--	Symbols: | B-box type zinc finger protein with CCT domain | chr1:8933939-8935284 REVERSE LENGTH=417	sp|Q8RWD0|COL16_ARATH Zinc finger protein CONSTANS-LIKE 16 OS=Arabidopsis thaliana GN=COL16 PE=2 SV=2//6.39285e-81
Prupe.1G224100	523.679	250.84	183.055	-1.0619	-0.46971	TRUE	FALSE	0	3.614e-07	0.00070179	--	Symbols: | unknown protein; Has 54 Blast hits to 54 proteins in 19 species: Archae - 0; Bacteria - 0; Metazoa - 11; Fungi - 6; Plants - 34; Viruses - 0; Other Eukaryotes - 3 (source: NCBI BLink). | chr1:9483324-9484194 FORWARD LENGTH=200	-//-
Prupe.1G225400	1658.87	668.81	482.633	-1.3105	-0.48504	TRUE	FALSE	0	4.9458e-08	5.5307e-07	--	Symbols: | unknown protein; FUNCTIONS IN: molecular_function unknown; INVOLVED IN: biological_process unknown; LOCATED IN: chloroplast; EXPRESSED IN: 24 plant structures; EXPRESSED DURING: 13 growth stages; CONTAINS InterPro DOMAIN/s: Protein of unknown function DUF493 (InterPro:IPR007454); Has 76 Blast hits to 76 proteins in 23 species: Archae - 0; Bacteria - 6; Metazoa - 0; Fungi - 0; Plants - …	-//-
Prupe.1G217100	1369.33	593.844	397.581	-1.2053	-0.59343	TRUE	FALSE	0	8.1504e-07	7.2603e-06	--	Symbols: | unknown protein; Has 64 Blast hits to 64 proteins in 27 species: Archae - 0; Bacteria - 14; Metazoa - 0; Fungi - 6; Plants - 42; Viruses - 0; Other Eukaryotes - 2 (source: NCBI BLink). | chr1:9802120-9803981 FORWARD LENGTH=282	-//-
Prupe.4G050300	789.028	391.142	421.715	-1.0124	0.093476	TRUE	FALSE	0	3.614e-07	0.00064417	--	Symbols: | Dof-type zinc finger DNA-binding family protein | chr1:9912534-9913685 REVERSE LENGTH=325	sp|Q9FZA4|DOF14_ARATH Dof zinc finger protein DOF1.4 OS=Arabidopsis thaliana GN=DOF1.4 PE=2 SV=1//4.36095e-31
Prupe.4G058600	186.042	76.7182	95.0106	-1.278	0.29308	TRUE	FALSE	0	0.0020236	0.0077976	--	Symbols: | GDSL-like Lipase/Acylhydrolase superfamily protein | chr1:10053877-10055665 REVERSE LENGTH=383	sp|Q9SHP6|GDL10_ARATH GDSL esterase/lipase At1g28610 OS=Arabidopsis thaliana GN=At1g28610 PE=2 SV=2//2.76228e-10
Prupe.1G306400	1473.18	359.263	287.167	-2.0358	-0.33691	TRUE	FALSE	0	4.7217e-06	3.6048e-05	--	Symbols: | Metallo-hydrolase/oxidoreductase superfamily protein | chr1:10385196-10386906 REVERSE LENGTH=350	-//-
Prupe.3G173900	1836.39	753.771	766.134	-1.2847	0.008625	TRUE	FALSE	0	8.8656e-08	9.491e-07	--	Symbols: | Magnesium transporter CorA-like family protein | chr1:10438219-10440625 FORWARD LENGTH=540	-//-
Prupe.5G027200	3778.05	1685.13	1110.93	-1.1648	-0.61546	TRUE	FALSE	0	3.2287e-07	3.1409e-06	--	Symbols: ATS1, ACT1 | phospholipid/glycerol acyltransferase family protein | chr1:11602223-11605001 REVERSE LENGTH=459	sp|Q39639|PLSB_CUCSA Glycerol-3-phosphate acyltransferase, chloroplastic OS=Cucumis sativus PE=2 SV=1//0
Prupe.1G546400	2993.31	1303.35	1360.5	-1.1995	0.047402	TRUE	FALSE	0	1.635e-07	1.6709e-06	--	Symbols: | Protein of unknown function (DUF179) | chr1:12244799-12246034 REVERSE LENGTH=325	sp|Q3AQ69|Y1601_CHLCH UPF0301 protein Cag_1601 OS=Chlorobium chlorochromatii (strain CaD3) GN=Cag_1601 PE=3 SV=1//8.60806e-18
Prupe.8G039900	1967.82	955.903	489.659	-1.0417	-0.98034	TRUE	FALSE	0	3.614e-07	6.6173e-05	--	Symbols: OHP2 | one-helix protein 2 | chr1:12358151-12358902 REVERSE LENGTH=172	-//-
Prupe.1G555700	2036.76	646.914	341.362	-1.6546	-0.93708	TRUE	FALSE	0	1.0566e-09	1.5966e-08	--	Symbols: | ATP-dependent protease La (LON) domain protein | chr1:12977768-12979749 FORWARD LENGTH=316	-//-
Prupe.3G136100	2958.4	1377.79	868.785	-1.1025	-0.67924	TRUE	FALSE	0	0.008668	0.027264	--	Symbols: | Ribosomal protein L21 | chr1:13208777-13210246 FORWARD LENGTH=220	sp|P51412|RK21_ARATH 50S ribosomal protein L21, chloroplastic OS=Arabidopsis thaliana GN=RPL21 PE=2 SV=1//3.86571e-59
Prupe.8G173800	20249.1	7075.81	4765.81	-1.5169	-0.58668	TRUE	FALSE	0	1.1482e-06	9.9302e-06	--	Symbols: | Transmembrane amino acid transporter family protein | chr1:17536834-17539486 REVERSE LENGTH=519	sp|Q9SX98|LHTL8_ARATH Lysine histidine transporter-like 8 OS=Arabidopsis thaliana GN=AATL1 PE=1 SV=1//0
Prupe.5G244300	14159.4	6320.24	4270.58	-1.1637	-0.58044	TRUE	FALSE	0	8.6347e-08	9.2644e-07	--	Symbols: YSL8 | YELLOW STRIPE like 8 | chr1:17874560-17877256 FORWARD LENGTH=724	sp|Q6R3K4|YSL8_ARATH Probable metal-nicotianamine transporter YSL8 OS=Arabidopsis thaliana GN=YSL8 PE=1 SV=2//0
Prupe.5G234800	4747.75	1541.65	1615.79	-1.6228	0.053613	TRUE	FALSE	0	1.5651e-05	0.00010545	--	Symbols: | Outer arm dynein light chain 1 protein | chr1:17945540-17950405 FORWARD LENGTH=1063	sp|Q6P4K6|S11IP_XENTR Serine/threonine-protein kinase 11-interacting protein OS=Xenopus tropicalis GN=stk11ip PE=2 SV=1//6.55232e-24
Prupe.5G216100	251.092	30.5067	49.7248	-3.041	0.68683	TRUE	FALSE	0	3.1412e-13	8.1096e-12	--	Symbols: | Adenine nucleotide alpha hydrolases-like superfamily protein | chr1:18112552-18113550 FORWARD LENGTH=219	-//-
Prupe.8G140300	3074.57	1495.65	1059.56	-1.0396	-0.51169	TRUE	FALSE	0	3.614e-07	0.0010326	--	Symbols: | RING/U-box superfamily protein | chr1:18455326-18456444 REVERSE LENGTH=250	sp|Q641J8|RF12A_XENLA E3 ubiquitin-protein ligase RNF12-A OS=Xenopus laevis GN=rnf12-a PE=1 SV=1//1.68898e-12
Prupe.8G151000	1808.69	573.458	660.763	-1.6572	0.1884	TRUE	FALSE	0	7.8475e-12	1.6625e-10	--	Symbols: | unknown protein; FUNCTIONS IN: molecular_function unknown; INVOLVED IN: biological_process unknown; LOCATED IN: chloroplast thylakoid membrane, chloroplast; EXPRESSED IN: 24 plant structures; EXPRESSED DURING: 15 growth stages; Has 72 Blast hits to 72 proteins in 27 species: Archae - 0; Bacteria - 0; Metazoa - 0; Fungi - 0; Plants - 72; Viruses - 0; Other Eukaryotes - 0 (source: NCBI B…	-//-
Prupe.1G351200	370.007	162.22	208.688	-1.1896	0.3491	TRUE	FALSE	0	0.00011375	0.00061986	--	Symbols: | Prolyl oligopeptidase family protein | chr1:18662480-18666185 FORWARD LENGTH=710	sp|O07834|DAPB1_PSEMX Dipeptidyl aminopeptidase BI OS=Pseudoxanthomonas mexicana GN=dapb1 PE=1 SV=1//4.54731e-170
Prupe.3G066500	4261.54	1431.18	766.272	-1.5742	-0.91656	TRUE	FALSE	0	3.7701e-12	8.4554e-11	--	Symbols: | FUNCTIONS IN: molecular_function unknown; INVOLVED IN: biological_process unknown; LOCATED IN: chloroplast thylakoid membrane, chloroplast; EXPRESSED IN: 23 plant structures; EXPRESSED DURING: 13 growth stages; BEST Arabidopsis thaliana protein match is: photosystem I P subunit (TAIR:AT2G46820.2); Has 291 Blast hits to 291 proteins in 50 species: Archae - 0; Bacteria - 90; Metazoa - 0;…	sp|Q9M812|CUT1C_ARATH Protein CURVATURE THYLAKOID 1C, chloroplastic OS=Arabidopsis thaliana GN=CURT1C PE=1 SV=1//6.40998e-49
Prupe.3G030400	2882.98	1322.64	1191.76	-1.1241	-0.16432	TRUE	FALSE	0	0.00015232	0.00079869	--	Symbols: | unknown protein; BEST Arabidopsis thaliana protein match is: unknown protein (TAIR:AT1G53250.1); Has 1136 Blast hits to 882 proteins in 242 species: Archae - 2; Bacteria - 216; Metazoa - 257; Fungi - 77; Plants - 87; Viruses - 4; Other Eukaryotes - 493 (source: NCBI BLink). | chr1:20081888-20084320 FORWARD LENGTH=568	-//-
Prupe.7G004700	2502.71	1012.18	839.192	-1.306	-0.28551	TRUE	FALSE	0	2.4471e-08	2.8979e-07	--	Symbols: | Protein of unknown function (DUF1639) | chr1:20652605-20653469 FORWARD LENGTH=205	-//-
Prupe.4G143800	892.898	409.346	529.077	-1.1252	0.35557	TRUE	FALSE	0	1.162e-05	8.0751e-05	--	Symbols: | FAD/NAD(P)-binding oxidoreductase family protein | chr1:20944149-20946101 FORWARD LENGTH=384	-//-
Prupe.4G133800	17958.1	4358.47	2637.72	-2.0427	-0.73892	TRUE	FALSE	0	1.648e-20	9.0628e-19	--	Symbols: | Phosphoglycerate kinase family protein | chr1:21028403-21030454 FORWARD LENGTH=478	sp|Q42961|PGKH_TOBAC Phosphoglycerate kinase, chloroplastic OS=Nicotiana tabacum PE=2 SV=1//0
Prupe.6G309800	4294.41	1614	1205.62	-1.4118	-0.43583	TRUE	FALSE	0	1.7692e-10	3.0159e-09	--	Symbols: | Plant neutral invertase family protein | chr1:21192593-21194948 FORWARD LENGTH=616	sp|Q9FXA8|INVA_ARATH Alkaline/neutral invertase A, mitochondrial OS=Arabidopsis thaliana GN=INVA PE=1 SV=1//0
Prupe.3G191900	72083.8	4593.42	2347.42	-3.972	-0.9828	TRUE	FALSE	0	1.9665e-62	2.3684e-59	--	Symbols: LHCA3 | photosystem I light harvesting complex gene 3 | chr1:22700152-22701149 FORWARD LENGTH=273	sp|P27522|CB13_SOLLC Chlorophyll a-b binding protein 8, chloroplastic OS=Solanum lycopersicum GN=CAB8 PE=3 SV=1//2.36448e-142
Prupe.5G073900	2013.13	363.557	394.326	-2.4692	0.10127	TRUE	FALSE	0	8.4377e-09	1.0851e-07	--	Symbols: | unknown protein; BEST Arabidopsis thaliana protein match is: unknown protein (TAIR:AT4G12450.1); Has 388 Blast hits to 388 proteins in 26 species: Archae - 0; Bacteria - 1; Metazoa - 0; Fungi - 8; Plants - 376; Viruses - 0; Other Eukaryotes - 3 (source: NCBI BLink). | chr1:23144506-23145348 FORWARD LENGTH=280	-//-
Prupe.5G076600	7087.8	1818.13	1525.33	-1.9629	-0.26736	TRUE	FALSE	0	2.8226e-16	1.0224e-14	--	Symbols: ATSCO1, ATSCO1/CPEF-G, SCO1 | Translation elongation factor EFG/EF2 protein | chr1:23233622-23236321 REVERSE LENGTH=783	sp|I1K0K6|EFGC2_SOYBN Elongation factor G-2, chloroplastic OS=Glycine max GN=fusA2 PE=3 SV=1//0
Prupe.5G077100	8389.2	4149.35	3048.08	-1.0156	-0.4594	TRUE	FALSE	0	3.614e-07	1.7803e-05	--	Symbols: | Bifunctional inhibitor/lipid-transfer protein/seed storage 2S albumin superfamily protein | chr1:23252369-23253481 FORWARD LENGTH=149	-//-
Prupe.8G097400	3664.97	1083.52	1015.15	-1.7581	-0.10947	TRUE	FALSE	0	2.4427e-14	7.246e-13	--	Symbols: | BTB/POZ domain-containing protein | chr1:23696962-23698708 FORWARD LENGTH=548	sp|Q9CAJ9|Y1385_ARATH BTB/POZ domain-containing protein At1g63850 OS=Arabidopsis thaliana GN=At1g63850 PE=1 SV=1//4.83193e-20
Prupe.5G124200	3285.08	1506.77	911.309	-1.1245	-0.73942	TRUE	FALSE	0	2.107e-05	0.00013761	--	Symbols: | Translation elongation factor EF1B/ribosomal protein S6 family protein | chr1:23954993-23956205 REVERSE LENGTH=207	sp|Q8VY91|RR6_ARATH 30S ribosomal protein S6 alpha, chloroplastic OS=Arabidopsis thaliana GN=RPS6 PE=2 SV=1//5.21829e-69
Prupe.5G125000	1978.78	791.541	668.537	-1.3219	-0.259	TRUE	FALSE	0	3.6465e-08	4.1952e-07	--	Symbols: | Plant regulator RWP-RK family protein | chr1:23959820-23962896 FORWARD LENGTH=841	sp|Q5NB82|NLP3_ORYSJ Protein NLP3 OS=Oryza sativa subsp. japonica GN=NLP3 PE=3 SV=1//0
Prupe.2G329700	3382.75	1097.12	748.869	-1.6245	-0.56467	TRUE	FALSE	0	1.4683e-12	3.4879e-11	--	Symbols: SIGA, SIG1, SIG2, SIGB, RPOD1 | sigma factor A | chr1:24098497-24100746 FORWARD LENGTH=502	sp|O24629|SIGA_ARATH RNA polymerase sigma factor sigA OS=Arabidopsis thaliana GN=SIGA PE=1 SV=1//0
Prupe.3G161300	2394.4	862.022	1115.11	-1.4739	0.35716	TRUE	FALSE	0	4.1778e-10	6.7132e-09	--	Symbols: | senescence-associated family protein | chr1:24729880-24732144 REVERSE LENGTH=417	-//-
Prupe.1G311600	1991.3	915.847	839.424	-1.1205	-0.14021	TRUE	FALSE	0	2.229e-06	1.8095e-05	--	Symbols: | unknown protein; FUNCTIONS IN: molecular_function unknown; INVOLVED IN: biological_process unknown; LOCATED IN: chloroplast; EXPRESSED IN: 22 plant structures; EXPRESSED DURING: 13 growth stages; BEST Arabidopsis thaliana protein match is: unknown protein (TAIR:AT1G13390.2); Has 125 Blast hits to 125 proteins in 18 species: Archae - 0; Bacteria - 0; Metazoa - 0; Fungi - 0; Plants - 125…	-//-
Prupe.1G309000	15643.9	5981.09	5192.04	-1.3871	-0.21835	TRUE	FALSE	0	2.9332e-10	4.826e-09	--	Symbols: | agenet domain-containing protein / bromo-adjacent homology (BAH) domain-containing protein | chr1:25752869-25755631 FORWARD LENGTH=648	-//-
Prupe.5G186000	374.229	42.1917	24.2397	-3.1489	-0.81508	TRUE	FALSE	0	7.7437e-12	1.6448e-10	--	Symbols: ATNRT1:2, NTL1, NRT1:2 | nitrate transporter 1:2 | chr1:26296945-26300407 REVERSE LENGTH=585	sp|Q8H157|PTR19_ARATH Protein NRT1/ PTR FAMILY 4.6 OS=Arabidopsis thaliana GN=NPF4.6 PE=1 SV=1//0
Prupe.1G315400	37.8368	7.65801	6.03932	-2.3047	-0.36083	TRUE	FALSE	0	0.0088495	0.027762	--	Symbols: | receptor serine/threonine kinase, putative | chr1:26452975-26456088 FORWARD LENGTH=799	sp|Q9FID6|Y5392_ARATH Probable receptor-like protein kinase At5g39020 OS=Arabidopsis thaliana GN=At5g39020 PE=2 SV=1//5.65147e-63
Prupe.1G256100	654.884	269.148	217.843	-1.2828	-0.31996	TRUE	FALSE	0	0.00080437	0.0034966	--	Symbols: KUP6 | K+ uptake permease 6 | chr1:26477993-26481233 REVERSE LENGTH=782	sp|Q8W4I4|POT6_ARATH Potassium transporter 6 OS=Arabidopsis thaliana GN=POT6 PE=2 SV=1//0
Prupe.1G243000	15078.2	3247.74	3003.3	-2.215	-0.12739	TRUE	FALSE	0	4.094e-23	2.9702e-21	--	Symbols: AOAT2, GGT2 | alanine-2-oxoglutarate aminotransferase 2 | chr1:26613222-26615845 FORWARD LENGTH=481	sp|Q9S7E9|GGT2_ARATH Glutamate--glyoxylate aminotransferase 2 OS=Arabidopsis thaliana GN=GGAT2 PE=1 SV=1//0
Prupe.4G168700	55.4903	7.95242	5.0602	-2.8028	-0.67284	TRUE	FALSE	0	0.00023177	0.0011626	--	Symbols: | Leucine-rich receptor-like protein kinase family protein | chr1:27217679-27220966 REVERSE LENGTH=1095	sp|Q9C7S5|PSYR1_ARATH Tyrosine-sulfated glycopeptide receptor 1 OS=Arabidopsis thaliana GN=PSYR1 PE=2 SV=1//1.68988e-175
Prupe.2G098500	31.0216	0.969492	0.673958	-4.9999	-0.54727	TRUE	FALSE	0	9.0796e-05	0.00050754	--	Symbols: | Leucine-rich receptor-like protein kinase family protein | chr1:27217679-27220966 REVERSE LENGTH=1095	sp|Q9C7S5|PSYR1_ARATH Tyrosine-sulfated glycopeptide receptor 1 OS=Arabidopsis thaliana GN=PSYR1 PE=2 SV=1//1.90236e-07
Prupe.4G162000	38.3638	7.53949	6.3204	-2.3472	-0.26101	TRUE	FALSE	0	0.0090855	0.028423	--	Symbols: | Leucine-rich receptor-like protein kinase family protein | chr1:27217679-27220966 REVERSE LENGTH=1095	sp|Q9C7S5|PSYR1_ARATH Tyrosine-sulfated glycopeptide receptor 1 OS=Arabidopsis thaliana GN=PSYR1 PE=2 SV=1//2.9003e-119
Prupe.3G107000	1983.31	959.286	756.635	-1.0479	-0.35667	TRUE	FALSE	0	3.614e-07	4.7103e-05	--	Symbols: | P-loop containing nucleoside triphosphate hydrolases superfamily protein | chr1:27494344-27496844 REVERSE LENGTH=432	sp|O49074|RCA_SOLPN Ribulose bisphosphate carboxylase/oxygenase activase, chloroplastic OS=Solanum pennellii PE=2 SV=1//1.35592e-106
Prupe.5G194300	28141.2	8399.47	5233.41	-1.7443	-0.6973	TRUE	FALSE	0	4.0193e-05	0.00024454	--	Symbols: | Pyridine nucleotide-disulphide oxidoreductase family protein | chr1:27991248-27992845 FORWARD LENGTH=467	sp|Q9ZS34|CHLP_TOBAC Geranylgeranyl diphosphate reductase, chloroplastic OS=Nicotiana tabacum GN=CHLP PE=2 SV=1//0
Prupe.1G379000	2202.34	956.654	960.511	-1.203	-0.0085628	TRUE	FALSE	0	4.2062e-05	0.00025488	--	Symbols: | HAD-superfamily hydrolase, subfamily IG, 5&apos;-nucleotidase | chr1:28223990-28228751 FORWARD LENGTH=642	sp|Q6DKB0|5NTC_XENLA Cytosolic purine 5&apos;-nucleotidase OS=Xenopus laevis GN=nt5c2 PE=2 SV=1//5.03123e-64
Prupe.1G376100	3953.14	1664.01	1089.18	-1.2483	-0.62517	TRUE	FALSE	0	1.9945e-05	0.00013124	--	Symbols: emb2184 | Ribosomal protein L31 | chr1:28272163-28272687 FORWARD LENGTH=144	sp|Q9FWS4|RK31_ARATH 50S ribosomal protein L31, chloroplastic OS=Arabidopsis thaliana GN=RPL31 PE=2 SV=1//3.79781e-50
Prupe.1G366300	2780.33	590.576	412.156	-2.2351	-0.53413	TRUE	FALSE	0	1.7201e-20	9.438e-19	--	Symbols: | C2H2-like zinc finger protein | chr1:28428806-28431128 FORWARD LENGTH=462	-//-
Prupe.1G363300	877.816	284.607	303.536	-1.6249	0.078615	TRUE	FALSE	0	0.0017964	0.0070289	--	Symbols: CLV1, FAS3, FLO5, ATCLV1 | Leucine-rich receptor-like protein kinase family protein | chr1:28463631-28466652 REVERSE LENGTH=980	sp|Q9SYQ8|CLV1_ARATH Receptor protein kinase CLAVATA1 OS=Arabidopsis thaliana GN=CLV1 PE=1 SV=3//0
Prupe.8G028700	11896	5163.27	3796.41	-1.2041	-0.45822	TRUE	FALSE	0	1.8398e-08	2.2236e-07	--	Symbols: | Duplicated homeodomain-like superfamily protein | chr1:28865594-28867931 FORWARD LENGTH=603	sp|Q39117|TGT2_ARATH Trihelix transcription factor GT-2 OS=Arabidopsis thaliana GN=GT-2 PE=2 SV=1//4.31984e-16
Prupe.5G137600	12526.3	5658.76	4770.52	-1.1464	-0.26083	TRUE	FALSE	0	1.1575e-07	1.2153e-06	--	Symbols: | Duplicated homeodomain-like superfamily protein | chr1:28865594-28867931 FORWARD LENGTH=603	sp|Q39117|TGT2_ARATH Trihelix transcription factor GT-2 OS=Arabidopsis thaliana GN=GT-2 PE=2 SV=1//1.44231e-11
Prupe.1G508100	141.305	43.7406	44.2699	-1.6918	0.0015987	TRUE	FALSE	0	0.00020705	0.0010497	--	Symbols: | bZIP transcription factor family protein | chr1:29298959-29300607 FORWARD LENGTH=368	sp|Q93ZE2|TGA7_ARATH Transcription factor TGA7 OS=Arabidopsis thaliana GN=TGA7 PE=1 SV=1//6.66298e-142
Prupe.1G512200	3822.15	879.984	562.411	-2.1188	-0.66137	TRUE	FALSE	0	7.1374e-20	3.6813e-18	--	Symbols: | Protein of unknown function (DUF581) | chr1:29338787-29339491 FORWARD LENGTH=162	-//-
Prupe.1G322600	5904.11	2521.18	2055.15	-1.2276	-0.3087	TRUE	FALSE	0	2.0143e-08	2.4223e-07	--	Symbols: | ABC-2 type transporter family protein | chr2:154487-158063 REVERSE LENGTH=727	sp|Q9ZU35|AB7G_ARATH ABC transporter G family member 7 OS=Arabidopsis thaliana GN=ABCG7 PE=2 SV=1//0
Prupe.1G341100	3755.36	1778.61	1245	-1.0782	-0.52924	TRUE	FALSE	0	3.614e-07	9.7979e-06	--	Symbols: AtIDD5, IDD5 | indeterminate(ID)-domain 5 | chr2:505523-509154 FORWARD LENGTH=602	sp|Q9ZUL3|IDD5_ARATH Protein indeterminate-domain 5, chloroplastic OS=Arabidopsis thaliana GN=IDD5 PE=1 SV=1//1.15687e-112
Prupe.5G199200	625.049	164.949	95.1442	-1.9219	-0.80805	TRUE	FALSE	0	3.6381e-06	2.8304e-05	--	Symbols: | Protein of unknown function, DUF538 | chr2:1019733-1021071 REVERSE LENGTH=179	sp|Q9M015|Y5161_ARATH Uncharacterized protein At5g01610 OS=Arabidopsis thaliana GN=At5g01610 PE=1 SV=1//3.05341e-49
Prupe.1G282500	29327.6	2564.38	1493.41	-3.5156	-0.79562	TRUE	FALSE	0	1.6976e-06	1.41e-05	--	Symbols: NRP1, ATNRP1 | nodulin-related protein 1 | chr2:1039409-1039972 REVERSE LENGTH=187	-//-
Prupe.3G194900	1721.49	853.476	613.414	-1.0122	-0.49103	TRUE	FALSE	0	3.614e-07	0.00010947	--	Symbols: RNEE/G | RNAse E/G-like | chr2:1474961-1480014 FORWARD LENGTH=996	sp|F4IV66|RNE_ARATH Ribonuclease E/G-like protein, chloroplastic OS=Arabidopsis thaliana GN=RNE PE=1 SV=1//0
Prupe.3G278500	2302.2	742.251	575.53	-1.633	-0.38113	TRUE	FALSE	0	3.5966e-12	8.1039e-11	--	Symbols: | ferredoxin thioredoxin reductase catalytic beta chain family protein | chr2:1646961-1648345 FORWARD LENGTH=146	sp|O49856|FTRC_SOYBN Ferredoxin-thioredoxin reductase catalytic chain, chloroplastic OS=Glycine max GN=FTRC PE=2 SV=1//1.64834e-84
Prupe.1G046500	1417.66	32.6558	17.7244	-5.44	-0.89684	TRUE	FALSE	0	4.0519e-13	1.0328e-11	--	Symbols: PGR5 | proton gradient regulation 5 | chr2:2081204-2081687 REVERSE LENGTH=133	sp|Q9SL05|PGR5_ARATH Protein PROTON GRADIENT REGULATION 5, chloroplastic OS=Arabidopsis thaliana GN=PGR5 PE=1 SV=1//1.47929e-58
Prupe.7G043400	23.3048	0	0	#NAME?	NA	#NAME?	#VALUE!	#VALUE!	3.614e-07	0.0032304	--	Symbols: CAS1 | cycloartenol synthase 1 | chr2:2924629-2930295 FORWARD LENGTH=759	sp|Q8W3Z2|LUPS_BETPL Lupeol synthase OS=Betula platyphylla GN=OSCBPW PE=1 SV=1//0
Prupe.3G092500	193.969	8.31693	7.39818	-4.5436	-0.18153	TRUE	FALSE	0	5.5938e-15	1.7823e-13	--	Symbols: | adenylate cyclases | chr2:4802999-4803631 FORWARD LENGTH=210	sp|Q9SIY3|TTM3_ARATH Triphosphate tunel metalloenzyme 3 OS=Arabidopsis thaliana GN=TTM3 PE=1 SV=1//1.3435e-54
Prupe.7G257100	2626.75	708.871	489.799	-1.8897	-0.54928	TRUE	FALSE	0	6.5471e-09	8.5613e-08	--	Symbols: | BEST Arabidopsis thaliana protein match is: Sterile alpha motif (SAM) domain-containing protein (TAIR:AT1G15760.1); Has 35333 Blast hits to 34131 proteins in 2444 species: Archae - 798; Bacteria - 22429; Metazoa - 974; Fungi - 991; Plants - 531; Viruses - 0; Other Eukaryotes - 9610 (source: NCBI BLink). | chr2:5050583-5051585 REVERSE LENGTH=249	-//-
Prupe.8G165900	3499.59	1473.63	1098.39	-1.2478	-0.43845	TRUE	FALSE	0	1.1842e-07	1.2413e-06	--	Symbols: | high-affinity nickel-transport family protein | chr2:7285824-7287188 FORWARD LENGTH=372	sp|Q07404|UREH_BACSB Urease accessory protein UreH OS=Bacillus sp. (strain TB-90) GN=ureH PE=3 SV=1//5.50839e-09
Prupe.7G167500	1071.94	535.702	357.042	-1.0007	-0.59969	TRUE	FALSE	0	3.614e-07	0.00022526	--	Symbols: | unknown protein; FUNCTIONS IN: molecular_function unknown; INVOLVED IN: biological_process unknown; LOCATED IN: chloroplast thylakoid membrane, chloroplast; EXPRESSED IN: 22 plant structures; EXPRESSED DURING: 14 growth stages; Has 34 Blast hits to 34 proteins in 17 species: Archae - 0; Bacteria - 0; Metazoa - 0; Fungi - 0; Plants - 34; Viruses - 0; Other Eukaryotes - 0 (source: NCBI B…	-//-
Prupe.1G414300	202.832	81.3522	73.8554	-1.318	-0.15248	TRUE	FALSE	0	0.0021078	0.0080756	--	Symbols: | Mitochondrial ATP synthase subunit G protein | chr2:8501865-8502622 FORWARD LENGTH=122	-//-
Prupe.3G228700	11407.8	3682.65	1970.86	-1.6312	-0.91639	TRUE	FALSE	0	6.9198e-14	1.9359e-12	--	Symbols: PSB29, THF1 | photosystem II reaction center PSB29 protein | chr2:8987783-8989185 FORWARD LENGTH=300	sp|Q7XAB8|THF1_SOLTU Protein THYLAKOID FORMATION1, chloroplastic OS=Solanum tuberosum GN=THF1 PE=2 SV=1//1.3639e-130
Prupe.8G083400	3880.03	38.2955	37.5947	-6.6628	-0.039356	TRUE	FALSE	0	6.9826e-44	2.5875e-41	--	Symbols: | NAD(P)-linked oxidoreductase superfamily protein | chr2:9103408-9105116 REVERSE LENGTH=309	sp|P28475|S6PD_MALDO NADP-dependent D-sorbitol-6-phosphate dehydrogenase OS=Malus domestica GN=S6PDH PE=2 SV=1//3.06898e-172
Prupe.8G088000	945.186	284.014	199.822	-1.7346	-0.52131	TRUE	FALSE	0	3.9903e-11	7.5681e-10	--	Symbols: | unknown protein; FUNCTIONS IN: molecular_function unknown; INVOLVED IN: biological_process unknown; LOCATED IN: chloroplast, chloroplast envelope; EXPRESSED IN: 22 plant structures; EXPRESSED DURING: 13 growth stages; Has 49 Blast hits to 49 proteins in 20 species: Archae - 0; Bacteria - 0; Metazoa - 0; Fungi - 0; Plants - 44; Viruses - 0; Other Eukaryotes - 5 (source: NCBI BLink). | c…	-//-
Prupe.1G419000	942.766	121.612	73.5222	-2.9546	-0.74209	TRUE	FALSE	0	0.01134	0.034327	--	Symbols: AtGRF1, GRF1 | growth-regulating factor 1 | chr2:9728841-9731141 FORWARD LENGTH=530	sp|Q6AWY3|GRF6_ORYSJ Growth-regulating factor 6 OS=Oryza sativa subsp. japonica GN=GRF6 PE=2 SV=2//1.29588e-96
Prupe.6G217000	2549.53	563.6	492.018	-2.1775	-0.2108	TRUE	FALSE	0	1.9938e-05	0.00013124	--	Symbols: AtGRF1, GRF1 | growth-regulating factor 1 | chr2:9728841-9731141 FORWARD LENGTH=530	sp|O81001|GRF1_ARATH Growth-regulating factor 1 OS=Arabidopsis thaliana GN=GRF1 PE=1 SV=1//3.34676e-104
Prupe.8G134900	7925.71	3247.07	1966.55	-1.2874	-0.73793	TRUE	FALSE	0	8.3467e-09	1.074e-07	--	Symbols: AtMYB70, MYB70 | myb domain protein 70 | chr2:9904895-9905824 REVERSE LENGTH=309	sp|Q9FDW1|MYB44_ARATH Transcription factor MYB44 OS=Arabidopsis thaliana GN=MYB44 PE=2 SV=1//1.76042e-68
Prupe.8G110500	4300.81	1586.24	1307.66	-1.439	-0.29308	TRUE	FALSE	0	1.4024e-10	2.4249e-09	--	Symbols: XLG1, ATXLG1 | extra-large G-protein 1 | chr2:9995699-9998945 FORWARD LENGTH=888	sp|O80462|XLG1_ARATH Extra-large guanine nucleotide-binding protein 1 OS=Arabidopsis thaliana GN=XLG1 PE=1 SV=2//6.32597e-09
Prupe.1G100800	1511.25	579.266	718.276	-1.3834	0.29543	TRUE	FALSE	0	0.00017281	0.00089321	--	Symbols: | Leucine-rich repeat protein kinase family protein | chr2:10187204-10189969 REVERSE LENGTH=634	sp|Q0WVM4|Y2239_ARATH Probable LRR receptor-like serine/threonine-protein kinase At2g23950 OS=Arabidopsis thaliana GN=At2g23950 PE=2 SV=1//0
Prupe.7G265300	5597.49	2654.68	1600.36	-1.0762	-0.74496	TRUE	FALSE	0	3.614e-07	7.0536e-06	--	Symbols: | Translation initiation factor 3 protein | chr2:10229453-10231390 FORWARD LENGTH=312	sp|Q8YNE3|IF3_NOSS1 Translation initiation factor IF-3 OS=Nostoc sp. (strain PCC 7120 / UTEX 2576) GN=infC PE=3 SV=1//9.18962e-26
Prupe.1G102100	3818.88	1797.87	973.451	-1.0869	-0.8993	TRUE	FALSE	0	3.614e-07	0.0011138	--	Symbols: | Ribosomal protein L35 | chr2:10242038-10243416 FORWARD LENGTH=145	sp|P23326|RK35_SPIOL 50S ribosomal protein L35, chloroplastic OS=Spinacia oleracea GN=RPL35 PE=1 SV=1//3.01679e-37
Prupe.1G462000	683.043	232.45	428.595	-1.5551	0.86999	TRUE	FALSE	0	0.00017133	0.00088655	--	Symbols: | selenium binding | chr2:10391124-10392492 FORWARD LENGTH=183	-//-
Prupe.1G397100	3546.7	497.616	379.246	-2.8334	-0.40636	TRUE	FALSE	0	6.5143e-32	9.9943e-30	--	Symbols: TIC55-II | translocon at the inner envelope membrane of chloroplasts 55-II | chr2:10575038-10576829 FORWARD LENGTH=539	sp|O49931|TIC55_PEA Protein TIC 55, chloroplastic OS=Pisum sativum GN=TIC55 PE=1 SV=1//0
Prupe.8G112900	10006.4	2767.46	1485.65	-1.8543	-0.91234	TRUE	FALSE	0	5.6224e-17	2.1949e-15	--	Symbols: | cytochrome b6f complex subunit (petM), putative | chr2:11270370-11270747 FORWARD LENGTH=125	sp|P80883|PETM_SPIOL Cytochrome b6-f complex subunit 7 (Fragment) OS=Spinacia oleracea GN=petM PE=1 SV=1//3.35501e-09
Prupe.1G411300	1033.18	316.869	330.832	-1.7051	0.048422	TRUE	FALSE	0	3.9995e-05	0.0002434	--	Symbols: | Leucine-rich repeat protein kinase family protein | chr2:11388621-11391286 FORWARD LENGTH=658	sp|O48788|Y2267_ARATH Probable inactive receptor kinase At2g26730 OS=Arabidopsis thaliana GN=At2g26730 PE=1 SV=1//1.38525e-108
Prupe.6G124700	5589.76	2469.56	1316.04	-1.1785	-0.92223	TRUE	FALSE	0	8.1508e-08	8.8158e-07	--	Symbols: | NAD(P)-linked oxidoreductase superfamily protein | chr2:11803981-11805965 REVERSE LENGTH=384	sp|Q27YU7|RSP5_CHLRE Flagellar radial spoke protein 5 OS=Chlamydomonas reinhardtii GN=RSP5 PE=1 SV=1//1.98859e-20
Prupe.6G085300	415.875	185.484	118.157	-1.1649	-0.66496	TRUE	FALSE	0	0.00019184	0.00098168	--	Symbols: | Protein of unknown function (DUF1635) | chr2:12307140-12308477 REVERSE LENGTH=231	-//-
Prupe.6G062300	680.995	327.669	259.363	-1.0554	-0.35079	TRUE	FALSE	0	3.614e-07	0.00037589	--	Symbols: | Thioesterase superfamily protein | chr2:12654602-12655432 REVERSE LENGTH=158	sp|Q5R833|ACO13_PONAB Acyl-coenzyme A thioesterase 13 OS=Pongo abelii GN=ACOT13 PE=2 SV=1//4.54763e-11
Prupe.3G184400	430.883	118.787	203.58	-1.8589	0.76204	TRUE	FALSE	0	0.00050459	0.0023142	--	Symbols: UGT71D1 | UDP-glucosyl transferase 71D1 | chr2:12703652-12705055 FORWARD LENGTH=467	sp|Q66PF3|UFOG3_FRAAN Putative UDP-glucose flavonoid 3-O-glucosyltransferase 3 OS=Fragaria ananassa GN=GT3 PE=2 SV=1//3.02241e-151
Prupe.2G288700	2510.25	519.919	273.777	-2.2715	-0.94442	TRUE	FALSE	0	0.00097553	0.004142	--	Symbols: OTP81 | Tetratricopeptide repeat (TPR)-like superfamily protein | chr2:12712884-12715100 FORWARD LENGTH=738	sp|O82380|PP175_ARATH Pentatricopeptide repeat-containing protein At2g29760, chloroplastic OS=Arabidopsis thaliana GN=PCMP-H33 PE=2 SV=1//7.79633e-150
Prupe.6G049100	588.064	247.456	166.202	-1.2488	-0.5886	TRUE	FALSE	0	7.1726e-06	5.2705e-05	--	Symbols: | Protein phosphatase 2C family protein | chr2:12879802-12881474 REVERSE LENGTH=298	sp|O64730|P2C26_ARATH Probable protein phosphatase 2C 26 OS=Arabidopsis thaliana GN=At2g30170 PE=2 SV=2//2.74142e-121
Prupe.6G039200	19744	2685.59	1560.95	-2.8781	-0.79958	TRUE	FALSE	0	4.6548e-18	2.0312e-16	--	Symbols: RPT2 | Phototropic-responsive NPH3 family protein | chr2:13002920-13005573 REVERSE LENGTH=593	sp|Q682S0|RPT2_ARATH Root phototropism protein 2 OS=Arabidopsis thaliana GN=RPT2 PE=1 SV=2//0
Prupe.6G345300	9869.85	3079.16	3634.66	-1.6805	0.22437	TRUE	FALSE	0	4.9857e-10	7.9216e-09	--	Symbols: | winged-helix DNA-binding transcription factor family protein | chr2:13045360-13046267 FORWARD LENGTH=273	sp|P26569|H12_ARATH Histone H1.2 OS=Arabidopsis thaliana GN=At2g30620 PE=1 SV=1//1.35833e-29
Prupe.3G126400	402.683	93.0272	147.345	-2.1139	0.65453	TRUE	FALSE	0	0.0069205	0.02259	--	Symbols: | elongation factor family protein | chr2:13213496-13218544 REVERSE LENGTH=667	sp|P44910|TYPA_HAEIN GTP-binding protein TypA/BipA homolog OS=Haemophilus influenzae (strain ATCC 51907 / DSM 11121 / KW20 / Rd) GN=typA PE=1 SV=1//3.80636e-99
Prupe.7G233500	1462	604.211	406.677	-1.2748	-0.58531	TRUE	FALSE	0	1.1169e-07	1.1778e-06	--	Symbols: PRORP1 | proteinaceous RNase P 1 | chr2:13679608-13681756 REVERSE LENGTH=572	sp|Q66GI4|PRRP1_ARATH Proteinaceous RNase P 1, chloroplastic/mitochondrial OS=Arabidopsis thaliana GN=PRORP1 PE=1 SV=1//3.35271e-11
Prupe.4G013500	482.961	174.195	336.237	-1.4712	0.93436	TRUE	FALSE	0	1.1968e-06	1.0325e-05	--	Symbols: COP1, ATCOP1, DET340, FUS1, EMB168 | Transducin/WD40 repeat-like superfamily protein | chr2:13978000-13983282 FORWARD LENGTH=675	sp|P43254|COP1_ARATH E3 ubiquitin-protein ligase COP1 OS=Arabidopsis thaliana GN=COP1 PE=1 SV=2//0
Prupe.1G045100	3918.4	1672.75	876.544	-1.228	-0.94648	TRUE	FALSE	0	0.00086877	0.0037395	--	Symbols: | Ribosomal L28 family | chr2:14173620-14174380 FORWARD LENGTH=143	sp|O22795|RK28_ARATH 50S ribosomal protein L28, chloroplastic OS=Arabidopsis thaliana GN=RPL28 PE=2 SV=2//8.84134e-60
Prupe.4G047400	2354.18	807.502	861.584	-1.5437	0.078238	TRUE	FALSE	0	0.00012876	0.00069151	--	Symbols: UBC24, ATUBC24, PHO2 | phosphate 2 | chr2:14277785-14281482 REVERSE LENGTH=907	sp|Q8VY10|UBC24_ARATH Probable ubiquitin-conjugating enzyme E2 24 OS=Arabidopsis thaliana GN=UBC24 PE=2 SV=1//0
Prupe.4G049400	11767.2	3674.64	2257.49	-1.6791	-0.71697	TRUE	FALSE	0	7.2547e-09	9.3962e-08	--	Symbols: | Ribosomal protein S5 family protein | chr2:14300925-14302352 REVERSE LENGTH=303	sp|P93014|RR5_ARATH 30S ribosomal protein S5, chloroplastic OS=Arabidopsis thaliana GN=rps5 PE=2 SV=1//2.84999e-85
Prupe.7G100900	893.829	178.31	114.643	-2.3256	-0.65362	TRUE	FALSE	0	7.4472e-07	6.7008e-06	--	Symbols: | F-box family protein | chr2:15158631-15159584 FORWARD LENGTH=317	sp|Q9SIH5|FB322_ARATH Probable F-box protein At1g60180 OS=Arabidopsis thaliana GN=At2g36090 PE=2 SV=1//1.96021e-71
Prupe.6G234100	2991.15	981.817	701.412	-1.6072	-0.50061	TRUE	FALSE	0	3.2184e-12	7.2995e-11	--	Symbols: SIGF, SIG6, ATSIG6, SOLDAT8 | RNApolymerase sigma-subunit F | chr2:15537502-15540016 REVERSE LENGTH=547	sp|Q9LD95|SIGF_ARATH RNA polymerase sigma factor sigF, chloroplastic OS=Arabidopsis thaliana GN=SIGF PE=1 SV=1//1.07222e-175
Prupe.2G163900	9527.49	3807.85	2069.4	-1.3231	-0.89512	TRUE	FALSE	0	9.5463e-10	1.4535e-08	--	Symbols: CAC3 | acetyl Co-enzyme a carboxylase carboxyltransferase alpha subunit | chr2:15917612-15920749 FORWARD LENGTH=769	sp|Q9LD43|ACCA_ARATH Acetyl-coenzyme A carboxylase carboxyl transferase subunit alpha, chloroplastic OS=Arabidopsis thaliana GN=CAC3 PE=1 SV=1//0
Prupe.6G274500	2698.71	1059.7	770.546	-1.3486	-0.47422	TRUE	FALSE	0	0.0026761	0.0099458	--	Symbols: PSRP4 | plastid-specific ribosomal protein 4 | chr2:15980948-15981459 FORWARD LENGTH=118	sp|O80439|RR31_ARATH 30S ribosomal protein S31, chloroplastic OS=Arabidopsis thaliana GN=RPS31 PE=1 SV=1//7.25869e-19
Prupe.2G256700	7395.56	3271.54	2969.27	-1.1767	-0.15471	TRUE	FALSE	0	0.00039532	0.0018667	--	Symbols: PYL4, RCAR10 | PYR1-like 4 | chr2:16050251-16050874 FORWARD LENGTH=207	sp|O80920|PYL4_ARATH Abscisic acid receptor PYL4 OS=Arabidopsis thaliana GN=PYL4 PE=1 SV=1//2.32384e-78
Prupe.6G284000	12890.9	5808.48	5555.32	-1.1501	-0.079567	TRUE	FALSE	0	0.00067259	0.0029874	--	Symbols: PYL4, RCAR10 | PYR1-like 4 | chr2:16050251-16050874 FORWARD LENGTH=207	sp|O80920|PYL4_ARATH Abscisic acid receptor PYL4 OS=Arabidopsis thaliana GN=PYL4 PE=1 SV=1//4.78033e-78
Prupe.2G227500	3303.71	1205.55	954.647	-1.4544	-0.35131	TRUE	FALSE	0	2.5971e-10	4.3143e-09	--	Symbols: MTP11, ATMTP11 | Cation efflux family protein | chr2:16471744-16473735 REVERSE LENGTH=394	sp|O80632|MTP11_ARATH Metal tolerance protein 11 OS=Arabidopsis thaliana GN=MTP11 PE=2 SV=1//0
Prupe.2G246100	13365	5789.86	4568.95	-1.2069	-0.35748	TRUE	FALSE	0	3.238e-08	3.7569e-07	--	Symbols: | unknown protein; Has 978 Blast hits to 254 proteins in 81 species: Archae - 0; Bacteria - 8; Metazoa - 109; Fungi - 53; Plants - 41; Viruses - 0; Other Eukaryotes - 767 (source: NCBI BLink). | chr2:16676758-16680204 REVERSE LENGTH=636	-//-
Prupe.5G000200	1463.09	586.13	444.148	-1.3197	-0.41497	TRUE	FALSE	0	5.9117e-08	6.5319e-07	--	Symbols: | Mitochondrial substrate carrier family protein | chr2:16684026-16686392 REVERSE LENGTH=331	sp|O04200|PXN_ARATH Peroxisomal nicotinamide adenine dinucleotide carrier OS=Arabidopsis thaliana GN=PXN PE=1 SV=1//3.6024e-136
Prupe.2G255100	4178.59	1373.53	1303.5	-1.6051	-0.090216	TRUE	FALSE	0	5.0653e-08	5.6511e-07	--	Symbols: | S-adenosyl-L-methionine-dependent methyltransferases superfamily protein | chr2:16825707-16828300 REVERSE LENGTH=589	sp|Q9SIZ3|PMTN_ARATH Probable methyltransferase PMT23 OS=Arabidopsis thaliana GN=At2g40280 PE=2 SV=2//0
Prupe.2G258000	2228.34	840.325	508.335	-1.4069	-0.73977	TRUE	FALSE	0	1.4747e-09	2.1728e-08	--	Symbols: | Protein of unknown function (DUF399 and DUF3411) | chr2:16869363-16872569 FORWARD LENGTH=735	sp|Q9SIY5|RER5_ARATH Protein RETICULATA-RELATED 5 OS=Arabidopsis thaliana GN=RER5 PE=2 SV=1//0
Prupe.2G264600	1300.66	577.723	355.941	-1.1708	-0.71259	TRUE	FALSE	0	5.3801e-05	0.00031864	--	Symbols: GLY1, SFD1 | NAD-dependent glycerol-3-phosphate dehydrogenase family protein | chr2:16974107-16976241 FORWARD LENGTH=420	sp|Q949Q0|GPDA2_ARATH Glycerol-3-phosphate dehydrogenase [NAD(+)] 2, chloroplastic OS=Arabidopsis thaliana GN=GLY1 PE=1 SV=1//0
Prupe.7G054300	4592.57	1862.65	1285.14	-1.3019	-0.55	TRUE	FALSE	0	5.5407e-09	7.3449e-08	--	Symbols: ACA4 | autoinhibited Ca(2+)-ATPase, isoform 4 | chr2:17332256-17337179 REVERSE LENGTH=1030	sp|O22218|ACA4_ARATH Calcium-transporting ATPase 4, plasma membrane-type OS=Arabidopsis thaliana GN=ACA4 PE=1 SV=1//0
Prupe.6G022200	1378.84	636.02	736.587	-1.1163	0.19707	TRUE	FALSE	0	4.5453e-06	3.4756e-05	--	Symbols: | basic helix-loop-helix (bHLH) DNA-binding superfamily protein | chr2:17611428-17613163 REVERSE LENGTH=359	sp|Q66GR3|BH130_ARATH Transcription factor bHLH130 OS=Arabidopsis thaliana GN=BHLH130 PE=1 SV=1//1.65626e-67
Prupe.3G173600	91.9325	26.7134	14.0954	-1.783	-0.93567	TRUE	FALSE	0	0.004923	0.016852	--	Symbols: | Pentatricopeptide repeat (PPR-like) superfamily protein | chr2:17858705-17860384 FORWARD LENGTH=559	sp|Q9SJG6|PP200_ARATH Pentatricopeptide repeat-containing protein At2g42920, chloroplastic OS=Arabidopsis thaliana GN=PCMP-E75 PE=2 SV=1//0
Prupe.7G269600	2658.85	1070.53	776.941	-1.3125	-0.4761	TRUE	FALSE	0	3.9737e-05	0.00024225	--	Symbols: ATHOL3, HOL3 | S-adenosyl-L-methionine-dependent methyltransferases superfamily protein | chr2:18196091-18197664 REVERSE LENGTH=226	sp|Q6AWU6|HOL3_ARATH Probable thiol methyltransferase 2 OS=Arabidopsis thaliana GN=HOL3 PE=1 SV=1//2.53629e-98
Prupe.5G115600	1543.95	512.015	276.99	-1.5924	-0.90162	TRUE	FALSE	0	8.1584e-11	1.4654e-09	--	Symbols: | Protein of unknown function (DUF3133) | chr2:19039377-19042171 FORWARD LENGTH=768	sp|O80462|XLG1_ARATH Extra-large guanine nucleotide-binding protein 1 OS=Arabidopsis thaliana GN=XLG1 PE=1 SV=2//5.18872e-11
Prupe.6G151200	13.938	0	0	#NAME?	NA	#NAME?	#VALUE!	#VALUE!	3.614e-07	0.011817	--	Symbols: | Major facilitator superfamily protein | chr2:19644441-19647007 FORWARD LENGTH=463	sp|P93051|ERDL7_ARATH Sugar transporter ERD6-like 7 OS=Arabidopsis thaliana GN=At2g48020 PE=2 SV=2//3.38173e-30
Prupe.3G266700	7523.69	2796.8	3364.44	-1.4277	0.25139	TRUE	FALSE	0	5.8311e-11	1.0754e-09	--	Symbols: AtSS2, SS2 | starch synthase 2 | chr3:62456-65678 REVERSE LENGTH=792	sp|Q43847|SSY2_SOLTU Granule-bound starch synthase 2, chloroplastic/amyloplastic OS=Solanum tuberosum GN=SS2 PE=1 SV=3//0
Prupe.3G278400	4116.83	1670.84	1387.58	-1.301	-0.28234	TRUE	FALSE	0	3.9452e-09	5.3476e-08	--	Symbols: ATCFM2, CFM2 | CRM family member 2 | chr3:139033-143477 FORWARD LENGTH=1011	sp|Q6YYA3|CRS1_ORYSJ Chloroplastic group IIA intron splicing facilitator CRS1, chloroplastic OS=Oryza sativa subsp. japonica GN=Os08g0360100 PE=2 SV=1//6.21645e-108
Prupe.1G227000	127.988	3.658	5.3661	-5.1288	0.53124	TRUE	FALSE	0	4.4254e-13	1.1232e-11	--	Symbols: SOX, AT-SO, AtSO | sulfite oxidase | chr3:314919-317274 REVERSE LENGTH=393	sp|Q9S850|SUOX_ARATH Sulfite oxidase OS=Arabidopsis thaliana GN=SOX PE=1 SV=1//0
Prupe.5G034600	883.657	380.901	343.362	-1.2141	-0.16393	TRUE	FALSE	0	2.3584e-06	1.9043e-05	--	Symbols: | AIG2-like (avirulence induced gene) family protein | chr3:649986-650549 FORWARD LENGTH=187	sp|Q9M8T3|Y2910_ARATH Putative gamma-glutamylcyclotransferase At3g02910 OS=Arabidopsis thaliana GN=At3g02910 PE=2 SV=2//1.29416e-49
Prupe.3G162500	11013.4	4358.47	2723.13	-1.3374	-0.69311	TRUE	FALSE	0	2.5755e-06	2.061e-05	--	Symbols: RGL2 | RGA-like 2 | chr3:819636-821279 REVERSE LENGTH=547	sp|Q84TQ7|GAI_GOSHI DELLA protein GAI OS=Gossypium hirsutum GN=GAI PE=2 SV=1//0
Prupe.7G014600	2618.68	1176.86	749.962	-1.1539	-0.66348	TRUE	FALSE	0	3.4256e-07	3.3164e-06	--	Symbols: RIF10, PNP | polyribonucleotide nucleotidyltransferase, putative | chr3:919542-924906 FORWARD LENGTH=922	sp|Q69LE7|PNP1_ORYSJ Probable polyribonucleotide nucleotidyltransferase 1, chloroplastic OS=Oryza sativa subsp. japonica GN=PNP1 PE=2 SV=1//0
Prupe.6G354700	2421.68	757.341	422.71	-1.677	-0.85524	TRUE	FALSE	0	0.0018372	0.0071663	--	Symbols: PTAC3 | plastid transcriptionally active 3 | chr3:1123231-1127515 REVERSE LENGTH=910	sp|O04491|PPR26_ARATH Putative pentatricopeptide repeat-containing protein At1g09680 OS=Arabidopsis thaliana GN=At1g09680 PE=3 SV=1//8.84005e-11
Prupe.6G323000	394.735	103.883	74.029	-1.9259	-0.50249	TRUE	FALSE	0	3.0855e-09	4.2836e-08	--	Symbols: | Photosystem II reaction center PsbP family protein | chr3:1554783-1561456 FORWARD LENGTH=280	sp|F4J7A7|PPD7_ARATH PsbP domain-containing protein 7, chloroplastic OS=Arabidopsis thaliana GN=PPD7 PE=2 SV=1//1.39152e-108
Prupe.6G241600	574.345	276.615	209.018	-1.054	-0.41843	TRUE	FALSE	0	3.614e-07	0.0015668	--	Symbols: HCF152, CRM3 | Tetratricopeptide repeat (TPR)-like superfamily protein | chr3:2958704-2961040 FORWARD LENGTH=778	sp|Q9SF38|PP222_ARATH Pentatricopeptide repeat-containing protein At3g09650, chloroplastic OS=Arabidopsis thaliana GN=HCF152 PE=2 SV=1//0
Prupe.7G120800	6987.64	2575.91	3137.66	-1.4397	0.27099	TRUE	FALSE	0	1.342e-05	9.1988e-05	--	Symbols: | sequence-specific DNA binding transcription factors | chr3:3096580-3097875 REVERSE LENGTH=431	-//-
Prupe.6G042300	1254.27	401.957	317.611	-1.6417	-0.35454	TRUE	FALSE	0	1.0585e-10	1.8625e-09	--	Symbols: MSD1, MEE33, ATMSD1 | manganese superoxide dismutase 1 | chr3:3418015-3419581 FORWARD LENGTH=231	sp|O49066|SODM_CAPAN Superoxide dismutase [Mn], mitochondrial OS=Capsicum annuum GN=SODA PE=2 SV=1//3.77476e-119
Prupe.7G090300	209.782	101.273	157.75	-1.0506	0.62402	TRUE	FALSE	0	3.614e-07	0.016175	--	Symbols: | unknown protein; FUNCTIONS IN: molecular_function unknown; INVOLVED IN: biological_process unknown; LOCATED IN: chloroplast; EXPRESSED IN: 24 plant structures; EXPRESSED DURING: 15 growth stages; BEST Arabidopsis thaliana protein match is: unknown protein (TAIR:AT5G06380.1); Has 84 Blast hits to 84 proteins in 12 species: Archae - 0; Bacteria - 0; Metazoa - 0; Fungi - 0; Plants - 84; V…	-//-
Prupe.4G239600	4062.48	1731.79	1081.91	-1.2301	-0.69314	TRUE	FALSE	0	7.6263e-08	8.2858e-07	--	Symbols: | Ribosomal protein S10p/S20e family protein | chr3:4220310-4221526 REVERSE LENGTH=191	sp|Q9LK61|RR10_ARATH 30S ribosomal protein S10, chloroplastic OS=Arabidopsis thaliana GN=RPS10 PE=2 SV=1//1.09307e-84
Prupe.6G024300	973.518	332.338	260.875	-1.5506	-0.36278	TRUE	FALSE	0	1.8635e-09	2.6927e-08	--	Symbols: | NOL1/NOP2/sun family protein / antitermination NusB domain-containing protein | chr3:4236326-4239966 REVERSE LENGTH=523	sp|P94464|RSMB_BACSU Ribosomal RNA small subunit methyltransferase B OS=Bacillus subtilis (strain 168) GN=rsmB PE=3 SV=2//1.35341e-57
Prupe.3G029900	513.331	240.422	363.891	-1.0943	0.58276	TRUE	FALSE	0	0.00011751	0.00063822	--	Symbols: | alpha/beta-Hydrolases superfamily protein | chr3:4791596-4793534 FORWARD LENGTH=518	sp|O59952|LIP_THELA Lipase OS=Thermomyces lanuginosus GN=LIP PE=1 SV=1//6.81307e-11
Prupe.4G176000	4474.35	1924.54	1079.51	-1.2172	-0.84829	TRUE	FALSE	0	0.00085043	0.0036671	--	Symbols: | chloroplast 30S ribosomal protein S20, putative | chr3:5116216-5117412 FORWARD LENGTH=202	sp|Q9ASV6|RR20_ARATH 30S ribosomal protein S20, chloroplastic OS=Arabidopsis thaliana GN=RPS20 PE=2 SV=1//2.5221e-40
Prupe.4G180700	2778.67	1297.24	1042.61	-1.099	-0.32866	TRUE	FALSE	0	9.9618e-07	8.7191e-06	--	Symbols: | Core-2/I-branching beta-1,6-N-acetylglucosaminyltransferase family protein | chr3:5167250-5168882 FORWARD LENGTH=424	sp|Q9EPI0|XYLT2_RAT Xylosyltransferase 2 OS=Rattus norvegicus GN=Xylt2 PE=2 SV=1//1.33041e-18
Prupe.4G259900	75.2822	0.686828	0.996685	-6.7762	0.52536	TRUE	FALSE	0	0.0001692	0.00087703	--	Symbols: FAD5, FADB, JB67, ADS3 | fatty acid desaturase 5 | chr3:5359087-5360998 FORWARD LENGTH=371	sp|Q949X0|ADS3_ARATH Palmitoyl-monogalactosyldiacylglycerol delta-7 desaturase, chloroplastic OS=Arabidopsis thaliana GN=ADS3 PE=2 SV=2//9.80436e-116
Prupe.3G071700	917.127	412	274.556	-1.1545	-0.59862	TRUE	FALSE	0	3.2359e-05	0.00020219	--	Symbols: MFP1 | MAR binding filament-like protein 1 | chr3:5431041-5433613 REVERSE LENGTH=726	sp|Q9M7J4|MFP1_TOBAC MAR-binding filament-like protein 1-1 OS=Nicotiana tabacum GN=MFP1-1 PE=2 SV=1//1.15519e-165
Prupe.3G058600	5902.9	2460.82	2490.75	-1.2623	0.0018895	TRUE	FALSE	0	1.3478e-08	1.6649e-07	--	Symbols: PAP1, IAA26 | phytochrome-associated protein 1 | chr3:5612801-5614208 REVERSE LENGTH=269	sp|Q8LAL2|IAA26_ARATH Auxin-responsive protein IAA26 OS=Arabidopsis thaliana GN=IAA26 PE=1 SV=2//1.83614e-09
Prupe.5G234700	1080.3	400.231	232.021	-1.4325	-0.80151	TRUE	FALSE	0	1.2717e-08	1.5782e-07	--	Symbols: | unknown protein; FUNCTIONS IN: molecular_function unknown; INVOLVED IN: biological_process unknown; LOCATED IN: chloroplast thylakoid membrane; EXPRESSED IN: 22 plant structures; EXPRESSED DURING: 13 growth stages; CONTAINS InterPro DOMAIN/s: Protein of unknown function DUF3007 (InterPro:IPR021562); Has 236 Blast hits to 236 proteins in 83 species: Archae - 0; Bacteria - 117; Metazoa -…	-//-
Prupe.4G184600	490.62	204.845	109.655	-1.2601	-0.91843	TRUE	FALSE	0	1.7223e-05	0.00011493	--	Symbols: | Ribosomal protein S24/S35, mitochondrial | chr3:6255810-6257695 FORWARD LENGTH=419	-//-
Prupe.3G080200	322.735	145.566	146.292	-1.1487	-0.0069332	TRUE	FALSE	0	0.0002682	0.0013241	--	Symbols: | Zinc finger (CCCH-type) family protein | chr3:6707544-6708864 FORWARD LENGTH=386	sp|Q6L5G1|C3H39_ORYSJ Zinc finger CCCH domain-containing protein 39 OS=Oryza sativa subsp. japonica GN=Os05g0576300 PE=2 SV=1//3.95713e-10
Prupe.1G551700	1481.3	693.743	437.598	-1.0944	-0.67844	TRUE	FALSE	0	3.3788e-06	2.6475e-05	--	Symbols: | Ribosomal L18p/L5e family protein | chr3:7055639-7056679 REVERSE LENGTH=187	sp|Q5P316|RL18_AROAE 50S ribosomal protein L18 OS=Aromatoleum aromaticum (strain EbN1) GN=rplR PE=3 SV=1//2.2571e-11
Prupe.1G534400	3235.32	1553.19	1308.83	-1.0587	-0.26178	TRUE	FALSE	0	3.614e-07	1.9191e-05	--	Symbols: ZML1, GATA24 | ZIM-like 1 | chr3:7422832-7424598 FORWARD LENGTH=295	sp|Q8GXL7|GAT24_ARATH GATA transcription factor 24 OS=Arabidopsis thaliana GN=GATA24 PE=2 SV=2//6.45894e-70
Prupe.1G042400	763.202	54.0025	78.4306	-3.821	0.52146	TRUE	FALSE	0	1.0379e-19	5.2965e-18	--	Symbols: ATFAO3, FAO3 | fatty alcohol oxidase 3 | chr3:8382860-8386024 FORWARD LENGTH=746	sp|B5WWZ8|FAO1_LOTJA Long-chain-alcohol oxidase FAO1 OS=Lotus japonicus GN=FAO1 PE=1 SV=1//0
Prupe.5G140200	456.493	139.596	97.9226	-1.7093	-0.52705	TRUE	FALSE	0	2.7501e-08	3.2376e-07	--	Symbols: | FUNCTIONS IN: molecular_function unknown; INVOLVED IN: biological_process unknown; LOCATED IN: vacuole; EXPRESSED IN: 20 plant structures; EXPRESSED DURING: 13 growth stages; BEST Arabidopsis thaliana protein match is: transferases, transferring glycosyl groups (TAIR:AT4G14100.1); Has 108 Blast hits to 104 proteins in 19 species: Archae - 0; Bacteria - 0; Metazoa - 8; Fungi - 0; Plants…	sp|Q67YC9|Y4141_ARATH Uncharacterized protein At4g14100 OS=Arabidopsis thaliana GN=At4g14100 PE=2 SV=1//2.34405e-81
Prupe.7G227600	7436.48	1656.72	1175.66	-2.1663	-0.50862	TRUE	FALSE	0	1.0349e-21	6.5949e-20	--	Symbols: HCF101 | ATP binding | chr3:8868731-8872154 REVERSE LENGTH=532	sp|Q6STH5|HF101_ARATH Fe-S cluster assembly factor HCF101, chloroplastic OS=Arabidopsis thaliana GN=HCF101 PE=1 SV=1//0
Prupe.8G189900	911.861	319.923	177.835	-1.5111	-0.86127	TRUE	FALSE	0	8.5076e-09	1.0929e-07	--	Symbols: | Sodium Bile acid symporter family | chr3:9214565-9216331 REVERSE LENGTH=431	sp|Q8RXE8|BASS3_ARATH Probable sodium/metabolite cotransporter BASS3, chloroplastic OS=Arabidopsis thaliana GN=BASS3 PE=2 SV=1//2.45769e-172
Prupe.8G187000	1577.09	644.522	478.015	-1.291	-0.44559	TRUE	FALSE	0	5.0761e-08	5.6579e-07	--	Symbols: | Rhodanese/Cell cycle control phosphatase superfamily protein | chr3:9235591-9236598 REVERSE LENGTH=264	sp|Q56XR7|STR4A_ARATH Rhodanese-like domain-containing protein 4A, chloroplastic OS=Arabidopsis thaliana GN=STR4A PE=2 SV=1//1.35536e-75
Prupe.1G244400	2501.55	752.779	509.246	-1.7325	-0.57845	TRUE	FALSE	0	1.8453e-13	4.906e-12	--	Symbols: PHT2;1, ORF02 | phosphate transporter 2;1 | chr3:9756416-9758413 FORWARD LENGTH=587	sp|Q38954|PHT21_ARATH Inorganic phosphate transporter 2-1, chloroplastic OS=Arabidopsis thaliana GN=PHT2-1 PE=1 SV=1//0
Prupe.3G313700	2836.87	999.011	694.567	-1.5057	-0.53855	TRUE	FALSE	0	5.6988e-11	1.0543e-09	--	Symbols: CCB1 | cofactor assembly of complex C | chr3:9813550-9814606 FORWARD LENGTH=267	sp|Q9LSE4|CCB1_ARATH Protein COFACTOR ASSEMBLY OF COMPLEX C SUBUNIT B CCB1, chloroplastic OS=Arabidopsis thaliana GN=CCB1 PE=1 SV=1//2.63529e-103
Prupe.3G304500	1512.27	637.483	439.245	-1.2463	-0.551	TRUE	FALSE	0	2.5202e-07	2.494e-06	--	Symbols: | S-adenosyl-L-methionine-dependent methyltransferases superfamily protein | chr3:10027163-10030062 REVERSE LENGTH=518	sp|Q6M9M7|Y1998_PARUW Uncharacterized RNA methyltransferase pc1998 OS=Protochlamydia amoebophila (strain UWE25) GN=pc1998 PE=3 SV=1//5.08067e-84
Prupe.3G299100	1190.27	531.947	585.805	-1.1619	0.12403	TRUE	FALSE	0	0.0065406	0.021567	--	Symbols: | zinc finger (C3HC4-type RING finger) family protein | chr3:10116950-10120516 REVERSE LENGTH=913	sp|B9SLR1|Y231_RICCO UPF0392 protein RCOM_0530710 OS=Ricinus communis GN=RCOM_0530710 PE=3 SV=1//0
Prupe.3G286700	6666.39	2119.54	1551.41	-1.6532	-0.46449	TRUE	FALSE	0	1.1007e-13	2.9957e-12	--	Symbols: ATMDAR4, MDAR4 | monodehydroascorbate reductase 4 | chr3:10315249-10317881 FORWARD LENGTH=488	sp|Q9LK94|MDAR2_ARATH Probable monodehydroascorbate reductase, cytoplasmic isoform 2 OS=Arabidopsis thaliana GN=At3g27820 PE=2 SV=1//0
Prupe.3G286600	10371.1	3455.05	1934.26	-1.5858	-0.85101	TRUE	FALSE	0	3.052e-09	4.242e-08	--	Symbols: RPL12-A, RPL12 | ribosomal protein L12-A | chr3:10318576-10319151 FORWARD LENGTH=191	sp|P36210|RK121_ARATH 50S ribosomal protein L12-1, chloroplastic OS=Arabidopsis thaliana GN=RPL12A PE=2 SV=1//1.20879e-66
Prupe.3G262000	1723.95	786.79	537.118	-1.1317	-0.56506	TRUE	FALSE	0	1.1244e-06	9.7567e-06	--	Symbols: | Domain of unknown function (DUF3598) | chr3:11155092-11157207 REVERSE LENGTH=396	-//-
Prupe.1G283400	2010.05	661.176	408.99	-1.6041	-0.70801	TRUE	FALSE	0	2.1332e-08	2.5474e-07	--	Symbols: | Glycosyl transferase, family 35 | chr3:11252871-11257587 FORWARD LENGTH=962	sp|P53535|PHSL2_SOLTU Alpha-1,4 glucan phosphorylase L-2 isozyme, chloroplastic/amyloplastic OS=Solanum tuberosum GN=STP-1 PE=1 SV=1//0
Prupe.6G113200	3365.55	1549	1209.88	-1.1195	-0.37015	TRUE	FALSE	0	0.0057783	0.019366	--	Symbols: RPL9 | ribosomal protein L9 | chr3:16386505-16387963 FORWARD LENGTH=197	sp|P25864|RK9_ARATH 50S ribosomal protein L9, chloroplastic OS=Arabidopsis thaliana GN=RPL9 PE=2 SV=1//8.98546e-77
Prupe.5G019400	1325.29	277.309	358.413	-2.2567	0.35463	TRUE	FALSE	0	7.5521e-07	6.78e-06	--	Symbols: | Ribonuclease P protein subunit P38-related | chr3:16874566-16875984 REVERSE LENGTH=389	-//-
Prupe.6G078300	1298.47	554.461	628.127	-1.2277	0.16518	TRUE	FALSE	0	9.3087e-07	8.2011e-06	--	Symbols: SOS5 | Fasciclin-like arabinogalactan family protein | chr3:17136612-17137874 REVERSE LENGTH=420	sp|Q9SNC3|FLA4_ARATH Fasciclin-like arabinogalactan protein 4 OS=Arabidopsis thaliana GN=FLA4 PE=1 SV=1//3.27307e-123
Prupe.2G095300	1083.58	422.865	322.915	-1.3575	-0.40365	TRUE	FALSE	0	4.8656e-08	5.4485e-07	--	Symbols: | Pentatricopeptide repeat (PPR-like) superfamily protein | chr3:17160224-17162221 REVERSE LENGTH=665	sp|Q9SNB7|PP264_ARATH Pentatricopeptide repeat-containing protein At3g46610 OS=Arabidopsis thaliana GN=At3g46610 PE=2 SV=1//0
Prupe.2G276500	2125.42	1018.29	673.375	-1.0616	-0.6115	TRUE	FALSE	0	3.614e-07	0.00029909	--	Symbols: ATNOS1, NOS1, ATNOA1, NOA1, RIF1 | P-loop containing nucleoside triphosphate hydrolases superfamily protein | chr3:17483195-17486249 REVERSE LENGTH=561	sp|Q66GP9|NOA1_ARATH NO-associated protein 1, chloroplastic/mitochondrial OS=Arabidopsis thaliana GN=NOA1 PE=1 SV=1//0
Prupe.6G248400	415.442	154.842	124.879	-1.4238	-0.32365	TRUE	FALSE	0	4.8774e-06	3.7119e-05	--	Symbols: | Leucine-rich repeat protein kinase family protein | chr3:17527611-17530748 FORWARD LENGTH=1010	sp|C0LGP4|Y3475_ARATH Probable LRR receptor-like serine/threonine-protein kinase At3g47570 OS=Arabidopsis thaliana GN=At3g47570 PE=2 SV=1//0
Prupe.6G248500	988.961	273.15	256.918	-1.8562	-0.10308	TRUE	FALSE	0	1.3982e-07	1.4411e-06	--	Symbols: | Leucine-rich repeat protein kinase family protein | chr3:17527611-17530748 FORWARD LENGTH=1010	sp|C0LGP4|Y3475_ARATH Probable LRR receptor-like serine/threonine-protein kinase At3g47570 OS=Arabidopsis thaliana GN=At3g47570 PE=2 SV=1//0
Prupe.7G243100	2491.48	1227.02	630.802	-1.0218	-0.97454	TRUE	FALSE	0	3.614e-07	0.00028147	--	Symbols: | DnaJ/Hsp40 cysteine-rich domain superfamily protein | chr3:17569576-17570262 FORWARD LENGTH=136	-//-
Prupe.7G184100	61.5396	3.20686	2.02187	-4.2623	-0.67875	TRUE	FALSE	0	1.7263e-05	0.00011515	--	Symbols: ATGLR3.6, GLR3.6 | glutamate receptor 3.6 | chr3:19101256-19104681 FORWARD LENGTH=903	sp|Q84W41|GLR36_ARATH Glutamate receptor 3.6 OS=Arabidopsis thaliana GN=GLR3.6 PE=2 SV=1//1.01814e-174
Prupe.2G007400	2391.12	906.412	522.323	-1.3994	-0.80893	TRUE	FALSE	0	0.0044129	0.015351	--	Symbols: | RNA-binding (RRM/RBD/RNP motifs) family protein | chr3:19342074-19343090 FORWARD LENGTH=253	sp|P82277|RRP2_SPIOL 30S ribosomal protein 2, chloroplastic OS=Spinacia oleracea GN=PSRP2 PE=1 SV=1//5.07436e-77
Prupe.1G106800	48.5296	9.10963	8.01734	-2.4134	-0.19015	TRUE	FALSE	0	0.0014709	0.0059209	--	Symbols: PIS1, PDR9, ATPDR9, ABCG37 | pleiotropic drug resistance 9 | chr3:19825366-19831644 FORWARD LENGTH=1450	sp|Q5W274|PDR3_TOBAC Pleiotropic drug resistance protein 3 OS=Nicotiana tabacum GN=PDR3 PE=2 SV=1//0
Prupe.1G443200	587.413	228.932	170.412	-1.3595	-0.44103	TRUE	FALSE	0	1.4413e-06	1.2194e-05	--	Symbols: SIGC, SIG3 | RNApolymerase sigma-subunit C | chr3:19961041-19963820 REVERSE LENGTH=571	sp|O24621|SIGC_ARATH RNA polymerase sigma factor sigC OS=Arabidopsis thaliana GN=SIGC PE=2 SV=1//1.31825e-146
Prupe.2G060200	672.982	323.612	245.61	-1.0563	-0.41422	TRUE	FALSE	0	3.614e-07	0.0225	--	Symbols: WRI1, WRI, ASML1, ATWRI1 | Integrase-type DNA-binding superfamily protein | chr3:20114809-20118599 FORWARD LENGTH=438	sp|Q6X5Y6|WRI1_ARATH Ethylene-responsive transcription factor WRI1 OS=Arabidopsis thaliana GN=WRI1 PE=2 SV=1//2.04447e-101
Prupe.7G088100	281.49	102.423	168.682	-1.4585	0.70335	TRUE	FALSE	0	2.7339e-05	0.00017334	--	Symbols: AMP1, COP2, HPT, PT, MFO1 | Peptidase M28 family protein | chr3:20254852-20257815 REVERSE LENGTH=705	sp|Q9M1S8|GCP2_ARATH Probable glutamate carboxypeptidase 2 OS=Arabidopsis thaliana GN=AMP1 PE=1 SV=3//0
Prupe.7G022500	23522.6	3655.64	1922.81	-2.6859	-0.94112	TRUE	FALSE	0	1.0529e-32	1.7371e-30	--	Symbols: CRD1, CHL27, ACSF | dicarboxylate diiron protein, putative (Crd1) | chr3:21076594-21078269 FORWARD LENGTH=409	sp|Q6SJV8|CRD1_GOSHI Magnesium-protoporphyrin IX monomethyl ester [oxidative] cyclase, chloroplastic OS=Gossypium hirsutum GN=CRD1 PE=2 SV=2//0
Prupe.3G099400	492.012	214.002	150.894	-1.2011	-0.51859	TRUE	FALSE	0	6.7352e-05	0.00038933	--	Symbols: | Protein kinase superfamily protein | chr3:21386233-21387288 REVERSE LENGTH=351	sp|Q39191|WAK1_ARATH Wall-associated receptor kinase 1 OS=Arabidopsis thaliana GN=WAK1 PE=1 SV=2//1.10946e-49
Prupe.7G266600	5300.54	1347.02	988.71	-1.9764	-0.46067	TRUE	FALSE	0	3.6934e-18	1.6324e-16	--	Symbols: | Rhodanese/Cell cycle control phosphatase superfamily protein | chr3:22086906-22090324 FORWARD LENGTH=686	sp|Q9FN48|CAS_ARATH Calcium sensing receptor, chloroplastic OS=Arabidopsis thaliana GN=CAS PE=1 SV=1//2.2251e-16
Prupe.2G127600	631.528	266.779	152.41	-1.2432	-0.8208	TRUE	FALSE	0	0.0016876	0.0066562	--	Symbols: | FKBP-like peptidyl-prolyl cis-trans isomerase family protein | chr3:22315000-22316533 REVERSE LENGTH=242	sp|Q0WRJ7|FK202_ARATH Peptidyl-prolyl cis-trans isomerase FKBP20-2, chloroplastic OS=Arabidopsis thaliana GN=FKBP20-2 PE=1 SV=1//9.13867e-100
Prupe.8G255000	900.948	299.338	210.668	-1.5897	-0.5205	TRUE	FALSE	0	2.3478e-09	3.3226e-08	--	Symbols: APG3 | Peptide chain release factor 1 | chr3:23257661-23260386 REVERSE LENGTH=422	sp|Q8RX79|APG3_ARATH Peptide chain release factor APG3, chloroplastic OS=Arabidopsis thaliana GN=APG3 PE=2 SV=1//0
Prupe.8G240300	2336.63	1144.02	675.182	-1.0303	-0.77542	TRUE	FALSE	0	3.614e-07	0.010108	--	Symbols: RRF, HFP108, cpRRF, AtcpRRF | ribosome recycling factor, chloroplast precursor | chr3:23342861-23344640 REVERSE LENGTH=275	sp|P82231|RRFC_SPIOL Ribosome-recycling factor, chloroplastic OS=Spinacia oleracea GN=RRF PE=1 SV=1//3.54855e-90
Prupe.8G233800	5568.49	1278.8	1205.24	-2.1225	-0.099053	TRUE	FALSE	0	2.2409e-20	1.213e-18	--	Symbols: APG1, VTE3, IEP37, E37 | S-adenosyl-L-methionine-dependent methyltransferases superfamily protein | chr3:23415816-23417002 REVERSE LENGTH=338	sp|P23525|IN37_SPIOL 2-methyl-6-phytyl-1,4-hydroquinone methyltransferase, chloroplastic OS=Spinacia oleracea PE=1 SV=1//0
Prupe.5G021600	508.07	188.426	216.611	-1.431	0.18711	TRUE	FALSE	0	9.1992e-07	8.1206e-06	--	Symbols: | FUNCTIONS IN: molecular_function unknown; INVOLVED IN: biological_process unknown; LOCATED IN: endomembrane system; EXPRESSED IN: 14 plant structures; EXPRESSED DURING: 9 growth stages; CONTAINS InterPro DOMAIN/s: EGF-like (InterPro:IPR006210); BEST Arabidopsis thaliana protein match is: Protein kinase superfamily protein (TAIR:AT2G23450.1); Has 94 Blast hits to 88 proteins in 13 speci…	sp|Q8RY67|WAKLO_ARATH Wall-associated receptor kinase-like 14 OS=Arabidopsis thaliana GN=WAKL14 PE=2 SV=2//6.5785e-37
Prupe.2G182400	21455.1	5853.03	3116.76	-1.8741	-0.924	TRUE	FALSE	0	1.5385e-17	6.4113e-16	--	Symbols: | unknown protein; FUNCTIONS IN: molecular_function unknown; INVOLVED IN: biological_process unknown; LOCATED IN: thylakoid, chloroplast thylakoid membrane, chloroplast, plastoglobule, chloroplast envelope; EXPRESSED IN: 23 plant structures; EXPRESSED DURING: 14 growth stages; BEST Arabidopsis thaliana protein match is: unknown protein (TAIR:AT4G38100.1); Has 323 Blast hits to 323 protei…	sp|O04616|CUT1A_ARATH Protein CURVATURE THYLAKOID 1A, chloroplastic OS=Arabidopsis thaliana GN=CURT1A PE=1 SV=1//6.38105e-65
Prupe.2G175800	5706.03	2615.8	1447.49	-1.1252	-0.86782	TRUE	FALSE	0	0.00074054	0.0032526	--	Symbols: | Ribosomal L5P family protein | chr4:544166-545480 REVERSE LENGTH=262	sp|O04603|RK5_ARATH 50S ribosomal protein L5, chloroplastic OS=Arabidopsis thaliana GN=RPL5 PE=2 SV=1//4.38906e-122
Prupe.3G001700	8291.89	3909.63	3754.7	-1.0847	-0.072723	TRUE	FALSE	0	3.614e-07	5.3017e-06	--	Symbols: PPOX, HEMG1, PPO1 | Flavin containing amine oxidoreductase family | chr4:729929-732309 FORWARD LENGTH=537	sp|P55826|PPOC_ARATH Protoporphyrinogen oxidase 1, chloroplastic OS=Arabidopsis thaliana GN=PPOX1 PE=1 SV=1//0
Prupe.8G270600	2120.57	556.441	910.401	-1.9301	0.69619	TRUE	FALSE	0	2.2984e-07	2.2915e-06	--	Symbols: | Heat shock protein DnaJ with tetratricopeptide repeat | chr4:930228-932049 FORWARD LENGTH=546	-//-
Prupe.8G247800	4215.54	2056.93	1309.24	-1.0352	-0.66616	TRUE	FALSE	0	3.614e-07	1.3654e-05	--	Symbols: | Mitochondrial transcription termination factor family protein | chr4:1322158-1323783 FORWARD LENGTH=541	-//-
Prupe.8G251400	1580.8	255.163	397.169	-2.6312	0.62205	TRUE	FALSE	0	3.2498e-24	2.5665e-22	--	Symbols: | Rho GTPase activating protein with PAK-box/P21-Rho-binding domain | chr4:1374361-1375913 FORWARD LENGTH=430	sp|F4JI46|RGAP2_ARATH Rho GTPase-activating protein 2 OS=Arabidopsis thaliana GN=ROPGAP2 PE=1 SV=1//5.02e-162
Prupe.4G034400	85.2618	0.333613	0.323463	-7.9976	-0.068947	TRUE	FALSE	0	0.0054047	0.018279	--	Symbols: CYCD6;1 | Cyclin D6;1 | chr4:1432375-1433691 REVERSE LENGTH=302	sp|Q9ZR04|CCD61_ARATH Putative cyclin-D6-1 OS=Arabidopsis thaliana GN=CYCD6-1 PE=3 SV=1//1.55687e-50
Prupe.3G135700	770.15	325.643	211.157	-1.2418	-0.63977	TRUE	FALSE	0	2.6803e-06	2.137e-05	--	Symbols: | Ankyrin repeat family protein | chr4:1553453-1556571 FORWARD LENGTH=652	sp|Q9C7A2|Y3236_ARATH Ankyrin repeat-containing protein At3g12360 OS=Arabidopsis thaliana GN=At3g12360 PE=2 SV=1//2.29609e-21
Prupe.3G154200	24.9456	0	0	#NAME?	NA	#NAME?	#VALUE!	#VALUE!	3.614e-07	0.0044201	--	Symbols: | Ankyrin repeat family protein | chr4:1553453-1556571 FORWARD LENGTH=652	sp|Q5F478|ANR44_CHICK Serine/threonine-protein phosphatase 6 regulatory ankyrin repeat subunit B OS=Gallus gallus GN=ANKRD44 PE=2 SV=1//8.50706e-08
Prupe.4G016400	2959.81	1212.49	885.893	-1.2875	-0.46679	TRUE	FALSE	0	1.2835e-08	1.5911e-07	--	Symbols: EMB2369 | tRNA synthetase class I (I, L, M and V) family protein | chr4:2128129-2133030 FORWARD LENGTH=973	sp|Q9XEA0|SYLM_ARATH Leucine--tRNA ligase, chloroplastic/mitochondrial OS=Arabidopsis thaliana GN=EMB2369 PE=2 SV=1//0
Prupe.4G022500	5447.25	2236.92	1882.03	-1.284	-0.26405	TRUE	FALSE	0	5.5707e-09	7.3797e-08	--	Symbols: ATABC1, LAF6, ATNAP1, ABC1 | ATP binding cassette protein 1 | chr4:2427998-2429785 REVERSE LENGTH=557	sp|Q9ZS97|AB8I_ARATH UPF0051 protein ABCI8, chloroplastic OS=Arabidopsis thaliana GN=ABCI8 PE=2 SV=1//0
Prupe.1G157300	5019.93	1790.84	1222.4	-1.487	-0.56604	TRUE	FALSE	0	2.8076e-11	5.4984e-10	--	Symbols: FBW2 | F-BOX WITH WD-40 2 | chr4:5758993-5760108 FORWARD LENGTH=317	sp|Q9ZPE4|FBW2_ARATH F-box protein FBW2 OS=Arabidopsis thaliana GN=FBW2 PE=1 SV=1//2.60824e-12
Prupe.5G138000	2527.2	597.562	848.963	-2.0804	0.49128	TRUE	FALSE	0	0.00026301	0.0013014	--	Symbols: NIP5;1, NLM6, NLM8 | NOD26-like intrinsic protein 5;1 | chr4:6431530-6434510 REVERSE LENGTH=304	sp|Q9SV84|NIP51_ARATH Probable aquaporin NIP5-1 OS=Arabidopsis thaliana GN=NIP5-1 PE=2 SV=1//8.51201e-134
Prupe.8G086300	3874.44	1689.4	1241.32	-1.1975	-0.45947	TRUE	FALSE	0	0.00062566	0.0028043	--	Symbols: | Subtilase family protein | chr4:6516613-6519513 REVERSE LENGTH=722	sp|Q9MAP7|SBT35_ARATH Subtilisin-like protease SBT3.5 OS=Arabidopsis thaliana GN=SBT3.5 PE=1 SV=1//1.04273e-169
Prupe.4G182300	1027.92	445.606	239.782	-1.2059	-0.90832	TRUE	FALSE	0	1.1977e-06	1.0329e-05	--	Symbols: | Nucleic acid-binding, OB-fold-like protein | chr4:6818162-6818806 FORWARD LENGTH=141	sp|A0A370|IF1C_COFAR Translation initiation factor IF-1, chloroplastic OS=Coffea arabica GN=infA PE=3 SV=1//3.84185e-36
Prupe.8G173700	631.482	201.085	279.937	-1.6509	0.46379	TRUE	FALSE	0	0.00064035	0.0028637	--	Symbols: | Disease resistance protein (TIR-NBS-LRR class) family | chr4:7197325-7201393 REVERSE LENGTH=1219	sp|Q40392|TMVRN_NICGU TMV resistance protein N OS=Nicotiana glutinosa GN=N PE=1 SV=1//6.75971e-105
Prupe.2G145100	35.1356	0	0	#NAME?	NA	#NAME?	#VALUE!	#VALUE!	3.614e-07	4.1572e-05	--	Symbols: SMO1-1, ATSMO1, ATSMO1-1 | sterol-4alpha-methyl oxidase 1-1 | chr4:7254197-7256004 FORWARD LENGTH=298	sp|Q8L7W5|SMO11_ARATH Methylsterol monooxygenase 1-1 OS=Arabidopsis thaliana GN=SMO1-1 PE=1 SV=1//2.16246e-139
Prupe.5G078900	6249.02	3041.65	2522.63	-1.0388	-0.28503	TRUE	FALSE	0	3.614e-07	1.3087e-05	--	Symbols: | Copper amine oxidase family protein | chr4:7304434-7306973 FORWARD LENGTH=741	sp|Q8H1H9|AMO_ARATH Primary amine oxidase OS=Arabidopsis thaliana GN=At1g62810 PE=2 SV=1//0
Prupe.8G207500	1066.64	508.813	383.292	-1.0679	-0.42339	TRUE	FALSE	0	3.614e-07	0.00010118	--	Symbols: | unknown protein; FUNCTIONS IN: molecular_function unknown; INVOLVED IN: biological_process unknown; LOCATED IN: chloroplast; EXPRESSED IN: 22 plant structures; EXPRESSED DURING: 13 growth stages; Has 27 Blast hits to 27 proteins in 10 species: Archae - 0; Bacteria - 0; Metazoa - 0; Fungi - 0; Plants - 27; Viruses - 0; Other Eukaryotes - 0 (source: NCBI BLink). | chr4:7674431-7675275 RE…	-//-
Prupe.1G007000	1633.89	639.556	1045.41	-1.3532	0.69531	TRUE	FALSE	0	2.2042e-08	2.6244e-07	--	Symbols: UNE16 | Homeodomain-like superfamily protein | chr4:7936864-7938497 REVERSE LENGTH=292	sp|Q9SAK5|APL_ARATH Myb family transcription factor APL OS=Arabidopsis thaliana GN=APL PE=2 SV=2//1.82467e-61
Prupe.8G168300	1787.45	363.042	269.101	-2.2997	-0.44682	TRUE	FALSE	0	4.5902e-10	7.3172e-09	--	Symbols: PDS3, PDS, PDE226 | phytoene desaturase 3 | chr4:8190426-8194769 REVERSE LENGTH=566	sp|P29273|CRTI_SYNY3 Phytoene dehydrogenase OS=Synechocystis sp. (strain PCC 6803 / Kazusa) GN=pds PE=3 SV=2//3.28944e-18
Prupe.1G030200	1050.06	405.622	291.148	-1.3723	-0.49488	TRUE	FALSE	0	6.3853e-08	7.0165e-07	--	Symbols: NRPE7 | RNA polymerase Rpb7-like, N-terminal domain | chr4:8406500-8407036 REVERSE LENGTH=178	sp|A6QRA1|NRPE7_ARATH DNA-directed RNA polymerase V subunit 7 OS=Arabidopsis thaliana GN=NRPE7 PE=1 SV=1//2.54937e-50
Prupe.1G133300	279.216	104.139	129.298	-1.4229	0.29681	TRUE	FALSE	0	0.002269	0.0086192	--	Symbols: SWEET17, AtSWEET17 | Nodulin MtN3 family protein | chr4:9030742-9033343 REVERSE LENGTH=241	sp|Q84WN3|SWT17_ARATH Bidirectional sugar transporter SWEET17 OS=Arabidopsis thaliana GN=SWEET17 PE=2 SV=2//1.30965e-78
Prupe.5G070800	835.373	163.559	152.451	-2.3526	-0.11783	TRUE	FALSE	0	8.5872e-16	2.9676e-14	--	Symbols: | Eukaryotic aspartyl protease family protein | chr4:9329933-9331432 REVERSE LENGTH=499	sp|Q766C3|NEP1_NEPGR Aspartic proteinase nepenthesin-1 OS=Nepenthes gracilis GN=nep1 PE=1 SV=1//1.60112e-29
Prupe.4G083000	688.956	292.507	192.783	-1.2359	-0.6158	TRUE	FALSE	0	4.8044e-06	3.6633e-05	--	Symbols: DEG5, DEGP5, HHOA | DEGP protease 5 | chr4:10149235-10151051 FORWARD LENGTH=323	sp|Q9SEL7|DEGP5_ARATH Protease Do-like 5, chloroplastic OS=Arabidopsis thaliana GN=DEGP5 PE=1 SV=3//2.15262e-128
Prupe.8G030000	1004.88	390.329	243.272	-1.3643	-0.69785	TRUE	FALSE	0	0.00025786	0.0012788	--	Symbols: ATPP2-A1, ATPP2A-1, PP2-A1 | phloem protein 2-A1 | chr4:10774336-10775701 FORWARD LENGTH=246	sp|O81865|P2A01_ARATH Protein PHLOEM PROTEIN 2-LIKE A1 OS=Arabidopsis thaliana GN=PP2A1 PE=2 SV=1//5.98146e-32
Prupe.8G030100	347.536	141.9	215.767	-1.2923	0.59	TRUE	FALSE	0	4.4356e-05	0.00026724	--	Symbols: ATPP2-A1, ATPP2A-1, PP2-A1 | phloem protein 2-A1 | chr4:10774336-10775701 FORWARD LENGTH=246	sp|O81865|P2A01_ARATH Protein PHLOEM PROTEIN 2-LIKE A1 OS=Arabidopsis thaliana GN=PP2A1 PE=2 SV=1//3.94767e-35
Prupe.4G026400	1300.53	603.14	450.384	-1.1085	-0.43485	TRUE	FALSE	0	4.5108e-06	3.4514e-05	--	Symbols: ATRP1, RP1 | PPDK regulatory protein | chr4:11307002-11308587 FORWARD LENGTH=403	sp|Q8GVP6|PDRP1_ORYSJ Probable pyruvate, phosphate dikinase regulatory protein, chloroplastic OS=Oryza sativa subsp. japonica GN=PDRP1 PE=2 SV=2//2.00018e-173
Prupe.4G016200	4617.96	1234.67	1452.28	-1.9031	0.22012	TRUE	FALSE	0	0.00099221	0.0042032	--	Symbols: | ERD (early-responsive to dehydration stress) family protein | chr4:11715976-11719144 REVERSE LENGTH=771	sp|Q5XEZ5|CSC1_ARATH Calcium permeable stress-gated cation channel 1 OS=Arabidopsis thaliana GN=CSC1 PE=2 SV=1//0
Prupe.4G223100	467.22	226.611	251.569	-1.0439	0.13646	TRUE	FALSE	0	3.614e-07	0.0017706	--	Symbols: | unknown protein; FUNCTIONS IN: molecular_function unknown; INVOLVED IN: biological_process unknown; EXPRESSED IN: 24 plant structures; EXPRESSED DURING: 14 growth stages; BEST Arabidopsis thaliana protein match is: unknown protein (TAIR:AT5G55210.1). | chr4:11793129-11794596 REVERSE LENGTH=237	-//-
Prupe.4G010100	1126.21	457.208	502.536	-1.3006	0.12236	TRUE	FALSE	0	3.1906e-07	3.114e-06	--	Symbols: | SWIB complex BAF60b domain-containing protein | chr4:11807811-11809660 FORWARD LENGTH=385	sp|O74503|UAF30_SCHPO Upstream activation factor subunit spp27 OS=Schizosaccharomyces pombe (strain 972 / ATCC 24843) GN=spp27 PE=1 SV=1//1.51646e-15
Prupe.5G086900	11787.2	2220.42	1347.42	-2.4083	-0.73606	TRUE	FALSE	0	2.3995e-25	2.1249e-23	--	Symbols: PGR5-LIKE A | PGR5-LIKE A | chr4:12007157-12009175 FORWARD LENGTH=322	sp|Q8H112|PGL1A_ARATH PGR5-like protein 1A, chloroplastic OS=Arabidopsis thaliana GN=PGRL1A PE=1 SV=1//1.99481e-144
Prupe.2G298000	3791.05	1281.04	1166.06	-1.5653	-0.14999	TRUE	FALSE	0	4.4675e-12	9.8997e-11	--	Symbols: | NAD(P)-binding Rossmann-fold superfamily protein | chr4:12226288-12228562 FORWARD LENGTH=316	sp|Q6RVV4|TIC32_PEA Short-chain dehydrogenase TIC 32, chloroplastic OS=Pisum sativum GN=TIC32 PE=1 SV=1//0
Prupe.5G122600	119.692	51.4961	52.6463	-1.2168	0.016416	TRUE	FALSE	0	0.0081274	0.02585	--	Symbols: | Galactose-binding protein | chr4:12442297-12444330 FORWARD LENGTH=561	sp|O59729|SLPI_SCHPO Uncharacterized protein slp1 OS=Schizosaccharomyces pombe (strain 972 / ATCC 24843) GN=SPBC3E7.09 PE=3 SV=1//7.23032e-36
Prupe.5G123400	1802.74	402.451	482.309	-2.1633	0.24647	TRUE	FALSE	0	2.7018e-17	1.0993e-15	--	Symbols: ARF9 | auxin response factor 9 | chr4:12451592-12454737 FORWARD LENGTH=638	sp|Q9XED8|ARFI_ARATH Auxin response factor 9 OS=Arabidopsis thaliana GN=ARF9 PE=1 SV=1//0
Prupe.1G431100	2108.46	742.882	824.234	-1.505	0.13555	TRUE	FALSE	0	4.4447e-10	7.0995e-09	--	Symbols: WRKY7, ATWRKY7 | WRKY DNA-binding protein 7 | chr4:12571930-12573446 FORWARD LENGTH=353	sp|Q9STX0|WRKY7_ARATH Probable WRKY transcription factor 7 OS=Arabidopsis thaliana GN=WRKY7 PE=2 SV=1//1.89908e-76
Prupe.3G295800	11279.1	5284.56	2903.15	-1.0938	-0.87841	TRUE	FALSE	0	3.614e-07	3.4737e-06	--	Symbols: RBP31, ATRBP31, CP31, ATRBP33 | 31-kDa RNA binding protein | chr4:12766223-12767952 REVERSE LENGTH=329	sp|P19683|ROC4_NICSY 31 kDa ribonucleoprotein, chloroplastic OS=Nicotiana sylvestris PE=1 SV=1//7.37353e-110
Prupe.6G001800	1692.2	778.334	530.302	-1.1204	-0.56703	TRUE	FALSE	0	0.0025742	0.0096189	--	Symbols: | antitermination NusB domain-containing protein | chr4:13334099-13336153 REVERSE LENGTH=301	sp|Q8CP37|NUSB_STAES N utilization substance protein B homolog OS=Staphylococcus epidermidis (strain ATCC 12228) GN=nusB PE=3 SV=1//6.82956e-07
Prupe.6G026200	16973.3	3245.88	3364.03	-2.3866	0.037069	TRUE	FALSE	0	1.2219e-20	6.8285e-19	--	Symbols: ATOPT5, OPT5 | oligopeptide transporter 5 | chr4:13414134-13416850 REVERSE LENGTH=753	sp|Q9SUA4|OPT5_ARATH Oligopeptide transporter 5 OS=Arabidopsis thaliana GN=OPT5 PE=2 SV=1//0
Prupe.8G201100	5873.3	1909.95	1110.26	-1.6206	-0.7984	TRUE	FALSE	0	3.7569e-13	9.6166e-12	--	Symbols: SUM1, SUMO 1, SUMO1, ATSUMO1 | small ubiquitin-like modifier 1 | chr4:13497466-13498458 FORWARD LENGTH=100	sp|P55852|SUMO1_ARATH Small ubiquitin-related modifier 1 OS=Arabidopsis thaliana GN=SUMO1 PE=1 SV=2//1.40094e-52
Prupe.4G218800	1081.09	418.578	381.365	-1.3689	-0.14794	TRUE	FALSE	0	7.3511e-08	8.0265e-07	--	Symbols: | Predicted pyridoxal phosphate-dependent enzyme, YBL036C type | chr4:13503291-13504693 REVERSE LENGTH=244	sp|O94903|PROSC_HUMAN Proline synthase co-transcribed bacterial homolog protein OS=Homo sapiens GN=PROSC PE=1 SV=1//4.01672e-66
Prupe.2G309000	795.432	315.148	340.095	-1.3357	0.094368	TRUE	FALSE	0	4.2172e-07	4.0119e-06	--	Symbols: | unknown protein; CONTAINS InterPro DOMAIN/s: Protein of unknown function DUF688 (InterPro:IPR007789); BEST Arabidopsis thaliana protein match is: unknown protein (TAIR:AT5G53030.1); Has 73 Blast hits to 66 proteins in 11 species: Archae - 0; Bacteria - 0; Metazoa - 0; Fungi - 0; Plants - 73; Viruses - 0; Other Eukaryotes - 0 (source: NCBI BLink). | chr4:13854641-13855671 REVERSE LENGTH…	-//-
Prupe.8G221900	347.05	19.123	15.6623	-4.1818	-0.30433	TRUE	FALSE	0	2.2231e-05	0.00014426	--	Symbols: anac074, NAC074 | NAC domain containing protein 74 | chr4:14090725-14094603 REVERSE LENGTH=352	sp|Q84TE6|NAC22_ARATH NAC domain-containing protein 21/22 OS=Arabidopsis thaliana GN=NAC021 PE=1 SV=2//4.70882e-62
Prupe.8G212100	483.8	180.888	206.32	-1.4193	0.17642	TRUE	FALSE	0	0.0022774	0.0086428	--	Symbols: | pfkB-like carbohydrate kinase family protein | chr4:14167805-14170619 FORWARD LENGTH=403	sp|P50053|KHK_HUMAN Ketohexokinase OS=Homo sapiens GN=KHK PE=1 SV=2//1.3549e-15
Prupe.7G225300	8731.21	4199.8	2347.55	-1.0559	-0.85304	TRUE	FALSE	0	3.614e-07	6.25e-06	--	Symbols: emb2726 | elongation factor Ts family protein | chr4:14317744-14321315 FORWARD LENGTH=953	sp|B1XQQ0|EFTS_SYNP2 Elongation factor Ts OS=Synechococcus sp. (strain ATCC 27264 / PCC 7002 / PR-6) GN=tsf PE=3 SV=1//6.74025e-18
Prupe.7G225400	1593.68	717.086	421.793	-1.1521	-0.77946	TRUE	FALSE	0	9.2943e-07	8.1914e-06	--	Symbols: emb2726 | elongation factor Ts family protein | chr4:14317744-14321315 FORWARD LENGTH=953	sp|A2BW76|EFTS_PROM5 Elongation factor Ts OS=Prochlorococcus marinus (strain MIT 9515) GN=tsf PE=3 SV=1//2.39484e-43
Prupe.1G002100	1276.12	603.329	492.999	-1.0807	-0.30551	TRUE	FALSE	0	3.614e-07	5.7785e-05	--	Symbols: | CemA-like proton extrusion protein-related | chr4:15111811-15113881 REVERSE LENGTH=438	sp|A6MVV9|CEMA_RHDSA Chloroplast envelope membrane protein OS=Rhodomonas salina GN=cemA PE=3 SV=1//3.07854e-36
Prupe.1G463400	7411.06	2971.98	2579.06	-1.3183	-0.21941	TRUE	FALSE	0	1.8292e-09	2.6511e-08	--	Symbols: | Protein of unknown function (DUF1218) | chr4:15137159-15138465 REVERSE LENGTH=195	-//-
Prupe.4G258400	1301.7	348.858	238.169	-1.8997	-0.56647	TRUE	FALSE	0	1.0067e-13	2.743e-12	--	Symbols: | NAD(P)-binding Rossmann-fold superfamily protein | chr4:15282281-15284064 FORWARD LENGTH=324	sp|Q94EG6|Y5224_ARATH Uncharacterized protein At5g02240 OS=Arabidopsis thaliana GN=At5g02240 PE=1 SV=1//4.5161e-12
Prupe.1G394600	876.583	425.855	321.347	-1.0415	-0.42054	TRUE	FALSE	0	3.614e-07	0.00022576	--	Symbols: PGR3 | proton gradient regulation 3 | chr4:15403020-15406358 FORWARD LENGTH=1112	sp|Q9SZ52|PP344_ARATH Pentatricopeptide repeat-containing protein At4g31850, chloroplastic OS=Arabidopsis thaliana GN=PGR3 PE=1 SV=1//0
Prupe.3G088500	2859.39	937.252	798.498	-1.6092	-0.24631	TRUE	FALSE	0	3.0579e-12	6.9553e-11	--	Symbols: | Protein kinase superfamily protein | chr4:15570285-15572528 REVERSE LENGTH=611	sp|Q9FY48|KEG_ARATH E3 ubiquitin-protein ligase KEG OS=Arabidopsis thaliana GN=KEG PE=1 SV=2//9.06223e-06
Prupe.1G412100	22117	6559.84	7869.69	-1.7534	0.24822	TRUE	FALSE	0	7.7025e-16	2.6849e-14	--	Symbols: AtGLDP1, GLDP1 | glycine decarboxylase P-protein 1 | chr4:15926852-15931150 REVERSE LENGTH=1037	sp|O49954|GCSP_SOLTU Glycine dehydrogenase (decarboxylating), mitochondrial OS=Solanum tuberosum GN=GDCSP PE=2 SV=1//0
Prupe.2G129000	8052.38	1762.76	1075.18	-2.1916	-0.72801	TRUE	FALSE	0	1.833e-10	3.1118e-09	--	Symbols: CDC20.1 | Transducin family protein / WD-40 repeat family protein | chr4:16044545-16046590 REVERSE LENGTH=457	sp|Q9SZA4|CDC21_ARATH Cell division cycle 20.1, cofactor of APC complex OS=Arabidopsis thaliana GN=CDC20-1 PE=1 SV=1//0
Prupe.1G196200	2812	451.47	369.184	-2.6389	-0.30374	TRUE	FALSE	0	6.9963e-09	9.0846e-08	--	Symbols: CDC20.1 | Transducin family protein / WD-40 repeat family protein | chr4:16044545-16046590 REVERSE LENGTH=457	sp|Q9SZA4|CDC21_ARATH Cell division cycle 20.1, cofactor of APC complex OS=Arabidopsis thaliana GN=CDC20-1 PE=1 SV=1//0
Prupe.4G272300	3369.22	957.475	598.408	-1.8151	-0.69267	TRUE	FALSE	0	6.2786e-15	1.9925e-13	--	Symbols: hda14, ATHDA14 | histone deacetylase 14 | chr4:16102774-16105439 REVERSE LENGTH=423	sp|Q941D6|HDA14_ARATH Histone deacetylase 14 OS=Arabidopsis thaliana GN=HDA14 PE=2 SV=1//0
Prupe.1G557900	676.352	305.147	277.2	-1.1483	-0.15278	TRUE	FALSE	0	1.8558e-05	0.00012297	--	Symbols: | Protein phosphatase 2C family protein | chr4:16112835-16116243 REVERSE LENGTH=724	sp|Q339D2|P2C71_ORYSJ Probable protein phosphatase 2C 71 OS=Oryza sativa subsp. japonica GN=Os10g0370000 PE=2 SV=1//3.50902e-107
Prupe.5G011300	37811.6	8560.05	7256.86	-2.1431	-0.25277	TRUE	FALSE	0	3.9116e-10	6.3023e-09	--	Symbols: CAT2 | catalase 2 | chr4:16700937-16703215 REVERSE LENGTH=492	sp|P17598|CATA1_GOSHI Catalase isozyme 1 OS=Gossypium hirsutum GN=CAT1 PE=2 SV=2//0
Prupe.8G176300	4010.57	995.492	677.953	-2.0103	-0.5692	TRUE	FALSE	0	2.7025e-18	1.2122e-16	--	Symbols: | NAD(P)-binding Rossmann-fold superfamily protein | chr4:16771401-16773269 REVERSE LENGTH=395	sp|P48279|YCF39_CYAPA Uncharacterized protein ycf39 OS=Cyanophora paradoxa GN=ycf39 PE=3 SV=1//3.73915e-112
Prupe.1G432800	1391.29	586.926	396.468	-1.2452	-0.58124	TRUE	FALSE	0	4.4934e-07	4.241e-06	--	Symbols: SPT | basic helix-loop-helix (bHLH) DNA-binding superfamily protein | chr4:17414167-17415945 FORWARD LENGTH=373	sp|Q9FUA4|SPT_ARATH Transcription factor SPATULA OS=Arabidopsis thaliana GN=SPT PE=1 SV=1//2.1975e-41
Prupe.6G063000	12519.6	2280.05	1689.63	-2.457	-0.44896	TRUE	FALSE	0	5.2256e-06	3.9482e-05	--	Symbols: MEE59 | maternal effect embryo arrest 59 | chr4:17554805-17555498 FORWARD LENGTH=173	-//-
Prupe.6G209100	18906.4	2130.41	1394.16	-3.1497	-0.62637	TRUE	FALSE	0	4.2228e-42	1.2714e-39	--	Symbols: SHM1, STM, SHMT1 | serine transhydroxymethyltransferase 1 | chr4:17831891-17834742 REVERSE LENGTH=517	sp|P50433|GLYM_SOLTU Serine hydroxymethyltransferase, mitochondrial OS=Solanum tuberosum PE=2 SV=1//0
Prupe.8G183100	1086.61	509.505	309.954	-1.0927	-0.73086	TRUE	FALSE	0	3.614e-07	0.016123	--	Symbols: pde191 | Mitochondrial transcription termination factor family protein | chr4:17902412-17903784 FORWARD LENGTH=363	-//-
Prupe.7G169500	821.971	252.275	219.104	-1.7041	-0.22044	TRUE	FALSE	0	3.6026e-10	5.8395e-09	--	Symbols: | Pathogenesis-related thaumatin superfamily protein | chr4:18066448-18067984 REVERSE LENGTH=345	sp|P83332|TLP1_PRUPE Thaumatin-like protein 1 OS=Prunus persica PE=2 SV=1//4.35408e-71
Prupe.6G192700	46111.4	21238.7	23642.4	-1.1184	0.14002	TRUE	FALSE	0	1.0696e-07	1.1311e-06	--	Symbols: | Histone superfamily protein | chr4:18555840-18556827 REVERSE LENGTH=164	sp|Q71H73|H33_VITVI Histone H3.3 OS=Vitis vinifera PE=2 SV=3//7.10275e-94
Prupe.6G271800	3661.08	976.054	1210.69	-1.9072	0.29631	TRUE	FALSE	0	0.00064262	0.0028728	--	Symbols: SQD2 | sulfoquinovosyldiacylglycerol 2 | chr5:86907-89885 REVERSE LENGTH=510	sp|Q8S4F6|SQD2_ARATH Sulfoquinovosyl transferase SQD2 OS=Arabidopsis thaliana GN=SQD2 PE=1 SV=1//0
Prupe.6G278700	2223.43	835.083	479.248	-1.4128	-0.8151	TRUE	FALSE	0	2.0932e-09	3.0047e-08	--	Symbols: ACI1 | ALC-interacting protein 1 | chr5:152575-154295 FORWARD LENGTH=427	-//-
Prupe.6G243100	1179.23	222.893	119.397	-2.4034	-0.9153	TRUE	FALSE	0	2.7234e-13	7.084e-12	--	Symbols: | Tetratricopeptide repeat (TPR)-like superfamily protein | chr5:644458-648421 REVERSE LENGTH=852	sp|Q8GYL7|PP361_ARATH Pentatricopeptide repeat-containing protein At5g02830, chloroplastic OS=Arabidopsis thaliana GN=At5g02830 PE=2 SV=3//0
Prupe.8G139200	424.529	145.829	151.942	-1.5416	0.044471	TRUE	FALSE	0	6.1882e-07	5.674e-06	--	Symbols: | Pentatricopeptide repeat (PPR) superfamily protein | chr5:654102-656561 FORWARD LENGTH=819	sp|Q9LYZ9|PP362_ARATH Pentatricopeptide repeat-containing protein At5g02860 OS=Arabidopsis thaliana GN=At5g02860 PE=2 SV=1//0
Prupe.7G109400	2553.78	617.217	459.879	-2.0488	-0.43898	TRUE	FALSE	0	0.0001327	0.00070988	--	Symbols: | Thioredoxin family protein | chr5:1038674-1041453 REVERSE LENGTH=339	-//-
Prupe.7G109900	1513.7	672.704	526	-1.17	-0.36948	TRUE	FALSE	0	8.3981e-07	7.4506e-06	--	Symbols: | Iron-sulphur cluster biosynthesis family protein | chr5:1048338-1051869 FORWARD LENGTH=523	sp|Q8GW20|Y5390_ARATH Uncharacterized protein At5g03900, chloroplastic OS=Arabidopsis thaliana GN=At5g03900 PE=2 SV=2//0
Prupe.7G104500	8104.05	3789.64	2620.54	-1.0966	-0.54645	TRUE	FALSE	0	4.1847e-06	3.2142e-05	--	Symbols: FFC, 54CP, CPSRP54, SRP54CP | chloroplast signal recognition particle 54 kDa subunit | chr5:1060265-1063257 REVERSE LENGTH=564	sp|P37107|SR54C_ARATH Signal recognition particle 54 kDa protein, chloroplastic OS=Arabidopsis thaliana GN=FFC PE=1 SV=1//0
Prupe.7G047000	4257.62	1733.39	1691.34	-1.2965	-0.04972	TRUE	FALSE	0	4.9523e-09	6.6049e-08	--	Symbols: | S-adenosyl-L-methionine-dependent methyltransferases superfamily protein | chr5:1099271-1101810 FORWARD LENGTH=600	sp|Q9LZA4|PMT7_ARATH Probable methyltransferase PMT7 OS=Arabidopsis thaliana GN=At5g04060 PE=2 SV=1//0
Prupe.2G064200	766.154	287.454	157.85	-1.4143	-0.87966	TRUE	FALSE	0	5.3072e-05	0.00031463	--	Symbols: NOL | NYC1-like | chr5:1434826-1437194 FORWARD LENGTH=348	sp|Q8LEU3|NOL_ARATH Chlorophyll(ide) b reductase NOL, chloroplastic OS=Arabidopsis thaliana GN=NOL PE=1 SV=1//1.14156e-178
Prupe.2G251200	8347.25	1332.71	719.866	-2.6469	-0.90184	TRUE	FALSE	0	0.0027043	0.010048	--	Symbols: FAD8 | fatty acid desaturase 8 | chr5:1664331-1666345 FORWARD LENGTH=435	sp|P48619|FAD3C_RICCO Omega-3 fatty acid desaturase, chloroplastic OS=Ricinus communis GN=FAD7A-1 PE=2 SV=1//0
Prupe.6G278800	2556.28	1250.2	930.472	-1.0319	-0.44006	TRUE	FALSE	0	3.614e-07	5.623e-05	--	Symbols: FAD8 | fatty acid desaturase 8 | chr5:1664331-1666345 FORWARD LENGTH=435	sp|P48619|FAD3C_RICCO Omega-3 fatty acid desaturase, chloroplastic OS=Ricinus communis GN=FAD7A-1 PE=2 SV=1//0
Prupe.2G245300	656.587	317.373	424.853	-1.0488	0.40604	TRUE	FALSE	0	3.614e-07	0.00043695	--	Symbols: | unknown protein; FUNCTIONS IN: molecular_function unknown; INVOLVED IN: biological_process unknown; LOCATED IN: cellular_component unknown; EXPRESSED IN: 24 plant structures; EXPRESSED DURING: 15 growth stages; BEST Arabidopsis thaliana protein match is: unknown protein (TAIR:AT3G11290.1); Has 881 Blast hits to 512 proteins in 30 species: Archae - 0; Bacteria - 2; Metazoa - 0; Fungi - …	sp|Q9FFJ8|LIMYB_ARATH L10-interacting MYB domain-containing protein OS=Arabidopsis thaliana GN=LIMYB PE=1 SV=1//2.02713e-39
Prupe.2G244000	742.34	369.045	374.376	-1.0083	0.005654	TRUE	FALSE	0	3.614e-07	0.045764	--	Symbols: | RING/FYVE/PHD zinc finger superfamily protein | chr5:1755910-1756825 FORWARD LENGTH=204	-//-
Prupe.7G090600	11117.8	5191.38	6469.77	-1.0987	0.30385	TRUE	FALSE	0	0.0012067	0.0049959	--	Symbols: FLA17 | FASCICLIN-like arabinogalactan protein 17 precursor | chr5:1952939-1955047 FORWARD LENGTH=458	sp|Q66GR0|FLA17_ARATH Fasciclin-like arabinogalactan protein 17 OS=Arabidopsis thaliana GN=FLA17 PE=2 SV=1//0
Prupe.7G172400	821.436	371.411	290.35	-1.1451	-0.36997	TRUE	FALSE	0	9.1503e-06	6.5499e-05	--	Symbols: | Small GTP-binding protein | chr5:2806533-2813220 REVERSE LENGTH=681	sp|A5B4D2|GUFP_VITVI Translation factor GUF1 homolog, chloroplastic OS=Vitis vinifera GN=VITISV_013255 PE=3 SV=1//0
Prupe.6G163100	675.257	284.317	173.211	-1.2479	-0.72851	TRUE	FALSE	0	2.2982e-05	0.00014844	--	Symbols: | Plastid-lipid associated protein PAP / fibrillin family protein | chr5:3056090-3057380 REVERSE LENGTH=273	sp|Q5M755|PAP7_ARATH Probable plastid-lipid-associated protein 7, chloroplastic OS=Arabidopsis thaliana GN=PAP7 PE=2 SV=1//3.37254e-92
Prupe.1G390900	3185.47	1473.38	1391.53	-1.1124	-0.096212	TRUE	FALSE	0	0.0072125	0.023401	--	Symbols: | Plant protein of unknown function (DUF868) | chr5:3479166-3480335 REVERSE LENGTH=389	-//-
Prupe.6G244800	1290.48	457.704	284.817	-1.4954	-0.69957	TRUE	FALSE	0	2.5546e-09	3.5866e-08	--	Symbols: PDE149, ATTERC | integral membrane TerC family protein | chr5:3919613-3922154 FORWARD LENGTH=384	sp|P96554|Y319_MYXXA Uncharacterized membrane protein STKORF319 OS=Myxococcus xanthus PE=3 SV=1//6.92188e-64
Prupe.8G222500	3774.98	1635.27	893.078	-1.2069	-0.88661	TRUE	FALSE	0	7.7001e-08	8.3622e-07	--	Symbols: | Ribosomal protein L10 family protein | chr5:4341294-4341956 FORWARD LENGTH=220	sp|Q9FY50|RK10_ARATH 50S ribosomal protein L10, chloroplastic OS=Arabidopsis thaliana GN=RPL10 PE=2 SV=1//5.07228e-105
Prupe.2G224800	1260.49	478.088	817.286	-1.3986	0.75928	TRUE	FALSE	0	1.3427e-05	9.2011e-05	--	Symbols: | ABC-2 type transporter family protein | chr5:4370879-4373062 FORWARD LENGTH=727	sp|Q9FNB5|AB6G_ARATH ABC transporter G family member 6 OS=Arabidopsis thaliana GN=ABCG6 PE=2 SV=1//0
Prupe.7G064400	6985.78	2072.54	1713.79	-1.753	-0.28822	TRUE	FALSE	0	2.7079e-15	8.7906e-14	--	Symbols: | elongation factor family protein | chr5:4397821-4402364 FORWARD LENGTH=676	sp|P72749|TYPA_SYNY3 GTP-binding protein TypA/BipA homolog OS=Synechocystis sp. (strain PCC 6803 / Kazusa) GN=typA PE=3 SV=1//0
Prupe.3G296700	3965.21	1191.51	618.156	-1.7346	-0.9617	TRUE	FALSE	0	6.3769e-13	1.5983e-11	--	Symbols: | CCT motif family protein | chr5:4632147-4633651 REVERSE LENGTH=339	sp|Q9LU68|CIA2_ARATH Protein CHLOROPLAST IMPORT APPARATUS 2 OS=Arabidopsis thaliana GN=CIA2 PE=2 SV=1//1.27006e-18
Prupe.1G260200	22.5856	2.55138	2.0204	-3.1461	-0.35108	TRUE	FALSE	0	0.012107	0.036272	--	Symbols: | Gibberellin-regulated family protein | chr5:4826598-4827761 FORWARD LENGTH=275	sp|Q93X17|SNAK2_SOLTU Snakin-2 OS=Solanum tuberosum GN=SN2 PE=1 SV=1//1.7466e-20
Prupe.1G294000	935.608	0	0	#NAME?	NA	#NAME?	#VALUE!	#VALUE!	3.614e-07	2.0687e-12	--	Symbols: | O-fucosyltransferase family protein | chr5:5134788-5136956 REVERSE LENGTH=508	sp|Q8W486|Y1491_ARATH Uncharacterized protein At1g04910 OS=Arabidopsis thaliana GN=At1g04910 PE=2 SV=1//5.58351e-71
Prupe.1G299300	1017.78	389.896	486.43	-1.3843	0.30312	TRUE	FALSE	0	8.3331e-08	8.9929e-07	--	Symbols: NIK1 | NSP-interacting kinase 1 | chr5:5224264-5227003 FORWARD LENGTH=638	sp|Q9LFS4|NIK1_ARATH Protein NSP-INTERACTING KINASE 1 OS=Arabidopsis thaliana GN=NIK1 PE=1 SV=1//0
Prupe.3G162300	1905.03	765.284	538.747	-1.3157	-0.52067	TRUE	FALSE	0	3.0801e-08	3.5927e-07	--	Symbols: DHAR3 | dehydroascorbate reductase 1 | chr5:5483312-5484926 FORWARD LENGTH=258	sp|Q8LE52|DHAR3_ARATH Glutathione S-transferase DHAR3, chloroplastic OS=Arabidopsis thaliana GN=DHAR3 PE=1 SV=1//2.28708e-126
Prupe.7G268800	8966.75	3984.49	3599.11	-1.1702	-0.16043	TRUE	FALSE	0	4.3353e-08	4.9164e-07	--	Symbols: | Zinc-binding dehydrogenase family protein | chr5:5581831-5583849 REVERSE LENGTH=343	sp|Q9SLN8|DBR_TOBAC 2-alkenal reductase (NADP(+)-dependent) OS=Nicotiana tabacum GN=DBR PE=1 SV=1//0
Prupe.1G090500	550.743	36.6315	25.0159	-3.9102	-0.56707	TRUE	FALSE	0	1.7863e-11	3.6036e-10	--	Symbols: UGT78D2 | UDP-glucosyl transferase 78D2 | chr5:5607828-5609392 REVERSE LENGTH=460	sp|A6XNC6|UGFGT_MEDTR Flavonoid 3-O-glucosyltransferase OS=Medicago truncatula GN=UGT78G1 PE=1 SV=1//1.23375e-96
Prupe.1G543500	5524.61	2641.71	1764.38	-1.0644	-0.59633	TRUE	FALSE	0	3.614e-07	2.0151e-05	--	Symbols: PSRP6 | plastid-specific 50S ribosomal protein 6 | chr5:5907817-5908137 FORWARD LENGTH=106	sp|Q9FKP0|PSRP6_ARATH 50S ribosomal protein 6, chloroplastic OS=Arabidopsis thaliana GN=PSRP6 PE=3 SV=1//3.29197e-30
Prupe.3G080900	262.076	122.877	142.373	-1.0928	0.19929	TRUE	FALSE	0	3.614e-07	0.011046	--	Symbols: PSRP6 | plastid-specific 50S ribosomal protein 6 | chr5:5907817-5908137 FORWARD LENGTH=106	sp|Q9FKP0|PSRP6_ARATH 50S ribosomal protein 6, chloroplastic OS=Arabidopsis thaliana GN=PSRP6 PE=3 SV=1//5.09159e-25
Prupe.1G372200	1451.31	531.715	492.319	-1.4486	-0.12542	TRUE	FALSE	0	8.9809e-07	7.9502e-06	--	Symbols: EMB269, ATOBGC, CPSAR1 | GTP1/OBG family protein | chr5:6171839-6174823 REVERSE LENGTH=681	sp|Q851Q6|OBGC2_ORYSJ Probable GTP-binding protein OBGC2 OS=Oryza sativa subsp. japonica GN=Os03g0799700 PE=2 SV=1//0
Prupe.7G231800	3763.49	1242.83	793.91	-1.5984	-0.66151	TRUE	FALSE	0	1.661e-12	3.9154e-11	--	Symbols: | unknown protein; FUNCTIONS IN: molecular_function unknown; INVOLVED IN: biological_process unknown; LOCATED IN: chloroplast; EXPRESSED IN: 22 plant structures; EXPRESSED DURING: 13 growth stages; Has 1807 Blast hits to 1807 proteins in 277 species: Archae - 0; Bacteria - 0; Metazoa - 736; Fungi - 347; Plants - 385; Viruses - 0; Other Eukaryotes - 339 (source: NCBI BLink). | chr5:659574…	-//-
Prupe.7G189400	477.341	231.416	268.453	-1.0445	0.19819	TRUE	FALSE	0	3.614e-07	0.0020872	--	Symbols: | RING/U-box superfamily protein | chr5:7084133-7084663 REVERSE LENGTH=176	sp|Q9ZU51|RHA2B_ARATH Probable E3 ubiquitin-protein ligase RHA2B OS=Arabidopsis thaliana GN=RHA2B PE=1 SV=2//1.01281e-11
Prupe.6G145500	1007.43	370.393	487.875	-1.4436	0.38306	TRUE	FALSE	0	1.4959e-05	0.00010115	--	Symbols: | Protein of unknown function (DUF3049) | chr5:7315003-7316394 REVERSE LENGTH=463	sp|Q0V865|FAFL_ARATH Protein FAF-like, chloroplastic OS=Arabidopsis thaliana GN=At5g22090 PE=2 SV=1//4.72936e-58
Prupe.6G119800	1249.67	120.949	70.0343	-3.3691	-0.80329	TRUE	FALSE	0	1.598e-33	2.7298e-31	--	Symbols: | phosphoglycerate/bisphosphoglycerate mutase family protein | chr5:7517731-7520223 REVERSE LENGTH=482	sp|Q9FNJ9|CA1P_ARATH Probable 2-carboxy-D-arabinitol-1-phosphatase OS=Arabidopsis thaliana GN=At5g22620 PE=1 SV=1//0
Prupe.8G174300	4938.61	876.671	507.212	-2.494	-0.804	TRUE	FALSE	0	8.1939e-21	4.6659e-19	--	Symbols: EMB86, EMB1030, EMB263 | Alanyl-tRNA synthetase, class IIc | chr5:7616221-7619961 REVERSE LENGTH=978	sp|B9HQZ6|SYAP_POPTR Alanine--tRNA ligase, chloroplastic/mitochondrial OS=Populus trichocarpa GN=POPTRDRAFT_821063 PE=3 SV=1//0
Prupe.3G289400	269.403	53.2539	33.1633	-2.3388	-0.69728	TRUE	FALSE	0	0.0017728	0.0069457	--	Symbols: | DNAJ heat shock N-terminal domain-containing protein | chr5:7826857-7828534 REVERSE LENGTH=465	sp|Q2JW78|DNAJ_SYNJA Chaperone protein DnaJ OS=Synechococcus sp. (strain JA-3-3Ab) GN=dnaJ PE=3 SV=1//2.63099e-12
Prupe.1G070500	7711.75	1475.21	1912.25	-2.3861	0.35923	TRUE	FALSE	0	2.3739e-12	5.4771e-11	--	Symbols: | TCP family transcription factor | chr5:7843017-7843769 FORWARD LENGTH=250	sp|Q9FMX2|TCP7_ARATH Transcription factor TCP7 OS=Arabidopsis thaliana GN=TCP7 PE=2 SV=1//3.13891e-66
Prupe.2G296000	939.994	445.933	433.095	-1.0758	-0.055416	TRUE	FALSE	0	3.614e-07	0.00013428	--	Symbols: | Pectinacetylesterase family protein | chr5:8045958-8049999 REVERSE LENGTH=436	sp|B9DFR3|PAE9_ARATH Pectin acetylesterase 9 OS=Arabidopsis thaliana GN=PAE9 PE=2 SV=1//0
Prupe.2G309400	4464.53	2083.2	1470.1	-1.0997	-0.51635	TRUE	FALSE	0	0.00029195	0.0014256	--	Symbols: SSI1 | Glycogen/starch synthases, ADP-glucose type | chr5:8266934-8270860 FORWARD LENGTH=652	sp|P93568|SSY1_SOLTU Soluble starch synthase 1, chloroplastic/amyloplastic OS=Solanum tuberosum PE=2 SV=1//0
Prupe.6G301900	7758.21	3502.63	2586.93	-1.1473	-0.45113	TRUE	FALSE	0	3.9694e-05	0.00024211	--	Symbols: emb1138 | DEAD box RNA helicase (RH3) | chr5:9285540-9288871 REVERSE LENGTH=748	sp|Q8L7S8|RH3_ARATH DEAD-box ATP-dependent RNA helicase 3, chloroplastic OS=Arabidopsis thaliana GN=RH3 PE=1 SV=2//0
Prupe.6G325900	476.818	173.151	117.726	-1.4614	-0.57177	TRUE	FALSE	0	8.8273e-07	7.8199e-06	--	Symbols: | Domain of unknown function (DUF1995) | chr5:9731758-9733644 FORWARD LENGTH=341	-//-
Prupe.6G342800	18632.7	5912.11	6395.68	-1.6561	0.10006	TRUE	FALSE	0	3.9785e-13	1.0151e-11	--	Symbols: GME | GDP-D-mannose 3&apos;,5&apos;-epimerase | chr5:10862472-10864024 REVERSE LENGTH=377	sp|A2Z7B3|GME1_ORYSI GDP-mannose 3,5-epimerase 1 OS=Oryza sativa subsp. indica GN=OsI_032456 PE=2 SV=1//0
Prupe.1G111400	9751.41	4647.01	2802.21	-1.0693	-0.74352	TRUE	FALSE	0	3.614e-07	0.00069674	--	Symbols: RPS1, ARRPS1 | ribosomal protein S1 | chr5:11619262-11621223 REVERSE LENGTH=416	sp|P29344|RR1_SPIOL 30S ribosomal protein S1, chloroplastic OS=Spinacia oleracea GN=RPS1 PE=1 SV=1//0
Prupe.2G274900	1109.73	274.267	147.412	-2.0166	-0.91012	TRUE	FALSE	0	0.013066	0.038676	--	Symbols: | Disease resistance protein (CC-NBS-LRR class) family | chr5:13667809-13670685 FORWARD LENGTH=901	sp|P0C8S1|RP8L2_ARATH Probable disease resistance RPP8-like protein 2 OS=Arabidopsis thaliana GN=RPP8L2 PE=3 SV=1//6.82834e-136
Prupe.1G148700	24153	10683.1	6821.55	-1.1769	-0.6621	TRUE	FALSE	0	3.8413e-07	3.6833e-06	--	Symbols: GS2, GLN2, ATGSL1 | glutamine synthetase 2 | chr5:13831220-13833239 FORWARD LENGTH=430	sp|P15102|GLNA4_PHAVU Glutamine synthetase leaf isozyme, chloroplastic OS=Phaseolus vulgaris PE=2 SV=1//0
Prupe.3G253800	1129.76	217.526	153.107	-2.3768	-0.52058	TRUE	FALSE	0	2.347e-06	1.8958e-05	--	Symbols: | HXXXD-type acyl-transferase family protein | chr5:15641681-15643072 FORWARD LENGTH=463	sp|Q940Z5|PMAT1_ARATH Phenolic glucoside malonyltransferase 1 OS=Arabidopsis thaliana GN=PMAT1 PE=1 SV=1//1.10132e-91
Prupe.3G270900	7632.68	3447.35	3702.41	-1.1467	0.089276	TRUE	FALSE	0	4.5924e-05	0.00027622	--	Symbols: | Protein of unknown function (DUF1637) | chr5:15974543-15976013 FORWARD LENGTH=276	sp|Q8LGJ5|PCO2_ARATH Plant cysteine oxidase 2 OS=Arabidopsis thaliana GN=PCO2 PE=1 SV=1//5.02679e-118
Prupe.7G011000	9122.75	2020.12	2890.74	-2.175	0.50213	TRUE	FALSE	0	0.00018625	0.00095534	--	Symbols: | Protein of unknown function (DUF1637) | chr5:15974543-15976013 FORWARD LENGTH=276	sp|Q8LGJ5|PCO2_ARATH Plant cysteine oxidase 2 OS=Arabidopsis thaliana GN=PCO2 PE=1 SV=1//4.16007e-75
Prupe.3G272800	628.273	214.28	156.923	-1.5519	-0.46526	TRUE	FALSE	0	3.6944e-08	4.2455e-07	--	Symbols: | FAD/NAD(P)-binding oxidoreductase family protein | chr5:15987649-15990508 FORWARD LENGTH=458	sp|Q795R8|YTFP_BACSU Uncharacterized protein YtfP OS=Bacillus subtilis (strain 168) GN=ytfP PE=4 SV=2//1.23508e-22
Prupe.3G306900	5180.59	2577.98	1342.2	-1.0069	-0.95597	TRUE	FALSE	0	3.614e-07	0.021254	--	Symbols: RPL27 | ribosomal protein large subunit 27 | chr5:16410866-16411845 FORWARD LENGTH=198	sp|Q9FLN4|RK27_ARATH 50S ribosomal protein L27, chloroplastic OS=Arabidopsis thaliana GN=RPL27 PE=2 SV=1//5.69561e-77
Prupe.3G187000	728.181	362.519	295.867	-1.0062	-0.30796	TRUE	FALSE	0	3.614e-07	0.00074128	--	Symbols: | GRAS family transcription factor | chr5:16779982-16781199 FORWARD LENGTH=405	sp|Q9FHZ1|SCL23_ARATH Scarecrow-like protein 23 OS=Arabidopsis thaliana GN=SCL23 PE=1 SV=1//0
Prupe.2G188500	55.9017	11.3748	7.04695	-2.297	-0.70786	TRUE	FALSE	0	0.0014435	0.005827	--	Symbols: ADL1, ADL1A, AG68, DRP1A, RSW9, DL1 | dynamin-like protein | chr5:16820661-16824536 REVERSE LENGTH=610	sp|P42697|DRP1A_ARATH Dynamin-related protein 1A OS=Arabidopsis thaliana GN=DRP1A PE=1 SV=3//0
Prupe.1G437500	2596.39	736.295	519.209	-1.8181	-0.51903	TRUE	FALSE	0	9.8911e-15	3.0801e-13	--	Symbols: BKI1 | BRI1 kinase inhibitor 1 | chr5:17143028-17144041 REVERSE LENGTH=337	sp|Q9FMZ0|BKI1_ARATH BRI1 kinase inhibitor 1 OS=Arabidopsis thaliana GN=BKI1 PE=1 SV=1//3.2421e-18
Prupe.1G379100	1249.12	353.767	266.722	-1.82	-0.42196	TRUE	FALSE	0	5.0128e-11	9.36e-10	--	Symbols: | INVOLVED IN: biological_process unknown; LOCATED IN: thylakoid, chloroplast thylakoid membrane, chloroplast; EXPRESSED IN: 22 plant structures; EXPRESSED DURING: 13 growth stages; CONTAINS InterPro DOMAIN/s: Twin-arginine translocation pathway, signal sequence (InterPro:IPR006311); Has 30201 Blast hits to 17322 proteins in 780 species: Archae - 12; Bacteria - 1396; Metazoa - 17338; Fun…	-//-
Prupe.5G186200	2048.86	809.325	605.149	-1.34	-0.43401	TRUE	FALSE	0	1.8384e-08	2.2236e-07	--	Symbols: | Uncharacterised conserved protein UCP015417, vWA | chr5:17426182-17428149 REVERSE LENGTH=655	sp|Q5UNY4|YL728_MIMIV Uncharacterized protein L728 OS=Acanthamoeba polyphaga mimivirus GN=MIMI_L728 PE=4 SV=1//4.1724e-27
Prupe.4G120800	1178.73	550.625	417.821	-1.0981	-0.41297	TRUE	FALSE	0	9.9974e-06	7.0662e-05	--	Symbols: CEST, AtCEST | Encodes a chloroplast protein that induces tolerance to multiple environmental stresses and reduces photooxidative damage. | chr5:18013396-18015292 FORWARD LENGTH=280	sp|E5KCJ8|Y3IP1_TOBAC Ycf3-interacting protein 1, chloroplastic OS=Nicotiana tabacum PE=1 SV=2//1.17989e-69
Prupe.4G106200	637.084	287.828	211.35	-1.1463	-0.46109	TRUE	FALSE	0	3.226e-05	0.00020178	--	Symbols: | Haloacid dehalogenase-like hydrolase (HAD) superfamily protein | chr5:18270555-18273129 REVERSE LENGTH=372	sp|Q94K71|GPPL2_ARATH Haloacid dehalogenase-like hydrolase domain-containing protein At3g48420 OS=Arabidopsis thaliana GN=At3g48420 PE=1 SV=1//3.47827e-17
Prupe.8G218400	14.6448	0.604533	0.323463	-4.5984	-0.92123	TRUE	FALSE	0	0.014292	0.041706	--	Symbols: ATPTR3, PTR3 | peptide transporter 3 | chr5:18675062-18679071 REVERSE LENGTH=582	sp|Q9FNL7|PTR3_ARATH Protein NRT1/ PTR FAMILY 5.2 OS=Arabidopsis thaliana GN=NPF5.2 PE=2 SV=1//0
Prupe.5G041700	437.414	169.057	114.621	-1.3715	-0.57433	TRUE	FALSE	0	9.1315e-06	6.5383e-05	--	Symbols: BSK2 | BR-signaling kinase 2 | chr5:18894687-18897198 FORWARD LENGTH=489	sp|Q944A7|Y4523_ARATH Probable serine/threonine-protein kinase At4g35230 OS=Arabidopsis thaliana GN=At4g35230 PE=1 SV=1//0
Prupe.5G058800	8608.82	2802.05	3021.65	-1.6193	0.09453	TRUE	FALSE	0	1.9501e-13	5.1732e-12	--	Symbols: | Ribosomal protein L19 family protein | chr5:19164432-19166064 REVERSE LENGTH=229	sp|P82413|RK19_SPIOL 50S ribosomal protein L19, chloroplastic OS=Spinacia oleracea GN=RPL19 PE=1 SV=2//7.96573e-54
Prupe.8G201700	746.052	304.035	295.14	-1.295	-0.057651	TRUE	FALSE	0	1.0902e-06	9.4796e-06	--	Symbols: | Pentatricopeptide repeat (PPR) superfamily protein | chr5:19763152-19765136 FORWARD LENGTH=508	sp|Q9FKC3|PP424_ARATH Pentatricopeptide repeat-containing protein At5g48730, chloroplastic OS=Arabidopsis thaliana GN=At5g48730 PE=2 SV=2//0
Prupe.1G006300	1639.4	659.242	680.06	-1.3143	0.0297	TRUE	FALSE	0	4.5662e-08	5.1515e-07	--	Symbols: KRP3, ICK6 | inhibitor/interactor with cyclin-dependent kinase | chr5:19792608-19794346 REVERSE LENGTH=222	sp|Q9FKB5|KRP3_ARATH Cyclin-dependent kinase inhibitor 3 OS=Arabidopsis thaliana GN=KRP3 PE=1 SV=1//2.27114e-36
Prupe.2G280700	882.457	349.528	256.588	-1.3361	-0.46063	TRUE	FALSE	0	4.4394e-07	4.1934e-06	--	Symbols: LPA2 | low psii accumulation2 | chr5:20936434-20937243 FORWARD LENGTH=185	sp|F4KDA6|LPA2_ARATH Protein LOW PSII ACCUMULATION 2, chloroplastic OS=Arabidopsis thaliana GN=LPA2 PE=1 SV=1//1.17206e-43
Prupe.5G089000	514.971	190.358	108.481	-1.4358	-0.82703	TRUE	FALSE	0	6.2363e-07	5.7137e-06	--	Symbols: | Pyridoxal phosphate (PLP)-dependent transferases superfamily protein | chr5:21097202-21098914 REVERSE LENGTH=570	sp|Q14CH1|MOCOS_MOUSE Molybdenum cofactor sulfurase OS=Mus musculus GN=Mocos PE=2 SV=1//8.45471e-20
Prupe.1G077000	558.557	258.426	195.306	-1.112	-0.41885	TRUE	FALSE	0	5.8756e-05	0.00034451	--	Symbols: HCF208 | Protein of unknown function (DUF2930) | chr5:21172159-21173953 REVERSE LENGTH=275	sp|Q9FJ81|CCB2_ARATH Protein COFACTOR ASSEMBLY OF COMPLEX C SUBUNIT B CCB2, chloroplastic OS=Arabidopsis thaliana GN=CCB2 PE=1 SV=1//2.38181e-109
Prupe.5G120000	588.427	149.447	90.0688	-1.9772	-0.74405	TRUE	FALSE	0	1.9018e-11	3.8237e-10	--	Symbols: | RING/U-box superfamily protein | chr5:21529022-21533008 FORWARD LENGTH=382	sp|Q9SKK8|ATL22_ARATH RING-H2 finger protein ATL22 OS=Arabidopsis thaliana GN=ATL22 PE=2 SV=2//5.08913e-45
Prupe.5G026500	8560.84	3805.43	3152.69	-1.1697	-0.28621	TRUE	FALSE	0	7.467e-08	8.1347e-07	--	Symbols: FTSH11 | FTSH protease 11 | chr5:21563023-21567922 REVERSE LENGTH=806	sp|Q9FGM0|FTSHB_ARATH ATP-dependent zinc metalloprotease FTSH 11, chloroplastic/mitochondrial OS=Arabidopsis thaliana GN=FTSH11 PE=1 SV=1//0
Prupe.2G316500	647.443	122.641	68.2488	-2.4003	-0.86019	TRUE	FALSE	0	8.3266e-16	2.8817e-14	--	Symbols: | NAD(P)-linked oxidoreductase superfamily protein | chr5:21765215-21766919 REVERSE LENGTH=365	sp|Q56Y42|PLR1_ARATH Pyridoxal reductase, chloroplastic OS=Arabidopsis thaliana GN=PLR1 PE=1 SV=1//0
Prupe.2G203200	4414.84	2126.2	2086.13	-1.0541	-0.041323	TRUE	FALSE	0	3.614e-07	0.00083728	--	Symbols: | Calcium-binding endonuclease/exonuclease/phosphatase family | chr5:21962900-21965279 FORWARD LENGTH=436	sp|O81916|YC22_ARATH Uncharacterized calcium-binding protein At1g02270 OS=Arabidopsis thaliana GN=At1g02270 PE=2 SV=2//0
Prupe.4G200400	4594.23	1533.6	927.365	-1.5829	-0.73992	TRUE	FALSE	0	0.0005741	0.0026008	--	Symbols: | Translation protein SH3-like family protein | chr5:22183046-22184403 FORWARD LENGTH=198	sp|P11893|RK24_PEA 50S ribosomal protein L24, chloroplastic OS=Pisum sativum GN=RPL24 PE=2 SV=1//1.41651e-88
Prupe.4G223000	3225.33	1009.08	683.102	-1.6764	-0.57707	TRUE	FALSE	0	3.2718e-07	3.179e-06	--	Symbols: | trigger factor type chaperone family protein | chr5:22397677-22400678 FORWARD LENGTH=547	sp|Q8S9L5|TIG_ARATH Trigger factor-like protein TIG, Chloroplastic OS=Arabidopsis thaliana GN=TIG PE=2 SV=1//0
Prupe.1G074700	1152.12	404.419	340.829	-1.5104	-0.26048	TRUE	FALSE	0	1.0087e-05	7.1167e-05	--	Symbols: | Tautomerase/MIF superfamily protein | chr5:23162426-23163140 REVERSE LENGTH=116	sp|P91850|MIFH_BRUMA Macrophage migration inhibitory factor homolog OS=Brugia malayi GN=Bm1_28435 PE=3 SV=4//3.59821e-21
Prupe.1G074900	1204.68	280.823	235.19	-2.1009	-0.26924	TRUE	FALSE	0	9.8201e-06	6.9672e-05	--	Symbols: CIA2 | chloroplast import apparatus 2 | chr5:23168393-23170763 FORWARD LENGTH=435	sp|Q9LU68|CIA2_ARATH Protein CHLOROPLAST IMPORT APPARATUS 2 OS=Arabidopsis thaliana GN=CIA2 PE=2 SV=1//2.25831e-62
Prupe.1G095200	4173.76	2001.41	1666.45	-1.0603	-0.27902	TRUE	FALSE	0	3.614e-07	0.00049497	--	Symbols: | Double Clp-N motif-containing P-loop nucleoside triphosphate hydrolases superfamily protein | chr5:23384794-23388052 FORWARD LENGTH=990	sp|P74459|CLPB1_SYNY3 Chaperone protein ClpB 1 OS=Synechocystis sp. (strain PCC 6803 / Kazusa) GN=clpB1 PE=3 SV=1//2.31846e-09
Prupe.1G373900	2781.11	1329.54	953.223	-1.0647	-0.49526	TRUE	FALSE	0	3.614e-07	1.6711e-05	--	Symbols: | GTP-binding protein, HflX | chr5:23463133-23466481 REVERSE LENGTH=540	sp|P25519|HFLX_ECOLI GTPase HflX OS=Escherichia coli (strain K12) GN=hflX PE=1 SV=3//1.61455e-88
Prupe.2G091600	10106.5	2923.66	1824.78	-1.7894	-0.69418	TRUE	FALSE	0	2.9604e-11	5.7681e-10	--	Symbols: | lactate/malate dehydrogenase family protein | chr5:23580010-23582287 REVERSE LENGTH=442	sp|O48902|MDHP_MEDSA Malate dehydrogenase [NADP], chloroplastic OS=Medicago sativa GN=MDH1 PE=2 SV=1//0
Prupe.6G058000	1067.95	511.191	624.569	-1.0629	0.27408	TRUE	FALSE	0	3.614e-07	0.032126	--	Symbols: DDB2 | damaged DNA binding 2 | chr5:23730741-23733606 REVERSE LENGTH=557	sp|Q6NQ88|DDB2_ARATH Protein DAMAGED DNA-BINDING 2 OS=Arabidopsis thaliana GN=DDB2 PE=1 SV=1//0
Prupe.6G106900	2671.72	1174.02	1893.24	-1.1863	0.67568	TRUE	FALSE	0	0.003499	0.012575	--	Symbols: | P-loop containing nucleoside triphosphate hydrolases superfamily protein | chr5:24438465-24442004 FORWARD LENGTH=738	sp|Q9FJH9|LPAH1_ARATH P-loop NTPase domain-containing protein LPA1 homolog 1 OS=Arabidopsis thaliana GN=At5g60760 PE=2 SV=1//0
Prupe.6G175300	12009.7	3363.39	2095.13	-1.8362	-0.69713	TRUE	FALSE	0	8.1771e-17	3.1214e-15	--	Symbols: ATATH13, ATH13 | ABC2 homolog 13 | chr5:25949116-25953326 FORWARD LENGTH=761	sp|P73627|Y1770_SYNY3 Uncharacterized protein sll1770 OS=Synechocystis sp. (strain PCC 6803 / Kazusa) GN=sll1770 PE=3 SV=1//2.23833e-164
Prupe.6G188000	5589.55	2453.9	1307.18	-1.1877	-0.92277	TRUE	FALSE	0	3.3669e-06	2.6397e-05	--	Symbols: | Ribosomal L29 family protein | chr5:26061301-26062506 FORWARD LENGTH=173	sp|Q9FJP3|RK29_ARATH 50S ribosomal protein L29, chloroplastic OS=Arabidopsis thaliana GN=RPL29 PE=1 SV=1//2.02248e-41
Prupe.1G416400	400.067	168.168	122.219	-1.2503	-0.47607	TRUE	FALSE	0	0.00094198	0.004018	--	Symbols: ATMYB68, MYB68 | myb domain protein 68 | chr5:26323035-26324385 FORWARD LENGTH=374	sp|Q9M2Y9|RAX3_ARATH Transcription factor RAX3 OS=Arabidopsis thaliana GN=RAX3 PE=2 SV=1//1.01658e-64
Prupe.7G168800	1653.43	810.16	1163.57	-1.0292	0.50767	TRUE	FALSE	0	3.614e-07	0.00012069	--	Symbols: ARO2 | armadillo repeat only 2 | chr5:26453648-26455603 REVERSE LENGTH=651	sp|Q59MN0|VAC8_CANAL Vacuolar protein 8 OS=Candida albicans (strain SC5314 / ATCC MYA-2876) GN=VAC8 PE=3 SV=3//8.72932e-06
Prupe.8G086100	3821.49	1615.95	1413.84	-1.2418	-0.20811	TRUE	FALSE	0	4.2221e-08	4.7971e-07	--	Symbols: GATA5 | GATA transcription factor 5 | chr5:26496208-26497309 REVERSE LENGTH=339	sp|Q9FH57|GATA5_ARATH GATA transcription factor 5 OS=Arabidopsis thaliana GN=GATA5 PE=2 SV=1//2.44244e-47
Prupe.8G094100	147.828	44.4471	80.2608	-1.7338	0.83884	TRUE	FALSE	0	0.00025548	0.0012683	--	Symbols: | unknown protein; BEST Arabidopsis thaliana protein match is: unknown protein (TAIR:AT4G34560.1); Has 1807 Blast hits to 1807 proteins in 277 species: Archae - 0; Bacteria - 0; Metazoa - 736; Fungi - 347; Plants - 385; Viruses - 0; Other Eukaryotes - 339 (source: NCBI BLink). | chr5:26530274-26531032 REVERSE LENGTH=252	-//-
Prupe.2G196500	709.71	177.549	114.464	-1.999	-0.64837	TRUE	FALSE	0	8.0371e-06	5.8223e-05	--	Symbols: IQD18 | IQ-domain 18 | chr1:52239-54494 FORWARD LENGTH=527	sp|Q9SF32|IQD1_ARATH Protein IQ-DOMAIN 1 OS=Arabidopsis thaliana GN=IQD1 PE=1 SV=1//8.53473e-20
Prupe.5G131700	26.7285	0	0	#NAME?	NA	#NAME?	#VALUE!	#VALUE!	3.614e-07	0.0013241	--	Symbols: IQD18 | IQ-domain 18 | chr1:52239-54494 FORWARD LENGTH=527	sp|Q9SF32|IQD1_ARATH Protein IQ-DOMAIN 1 OS=Arabidopsis thaliana GN=IQD1 PE=1 SV=1//2.6256e-20
Prupe.2G195900	5456.25	2568.07	1927.07	-1.0872	-0.42849	TRUE	FALSE	0	3.614e-07	6.0548e-06	--	Symbols: CIPK9, SnRK3.12, PKS6 | CBL-interacting protein kinase 9 | chr1:64398-67512 REVERSE LENGTH=447	sp|Q9MAM1|CIPK9_ARATH CBL-interacting serine/threonine-protein kinase 9 OS=Arabidopsis thaliana GN=CIPK9 PE=1 SV=2//0
Prupe.2G190200	1119.44	234.121	394.64	-2.2575	0.73715	TRUE	FALSE	0	6.3043e-17	2.4453e-15	--	Symbols: | Integrase-type DNA-binding superfamily protein | chr1:104731-105309 REVERSE LENGTH=192	sp|Q1ECI2|ERF23_ARATH Ethylene-responsive transcription factor ERF023 OS=Arabidopsis thaliana GN=ERF023 PE=2 SV=1//4.23376e-50
Prupe.2G190100	6975.63	1715.12	1733.54	-2.024	0.001072	TRUE	FALSE	0	0.010606	0.032415	--	Symbols: | basic helix-loop-helix (bHLH) DNA-binding superfamily protein | chr1:109595-111367 FORWARD LENGTH=590	sp|Q9LNJ5|BH013_ARATH Transcription factor bHLH13 OS=Arabidopsis thaliana GN=BHLH13 PE=2 SV=1//0
Prupe.2G280900	198.262	83.4709	63.3699	-1.2481	-0.41017	TRUE	FALSE	0	0.0011638	0.0048357	--	Symbols: GAE2 | UDP-D-glucuronate 4-epimerase 2 | chr1:346052-347356 FORWARD LENGTH=434	sp|Q9LPC1|GAE2_ARATH UDP-glucuronate 4-epimerase 2 OS=Arabidopsis thaliana GN=GAE2 PE=2 SV=1//0
Prupe.2G134900	158.775	8.22334	5.37778	-4.2711	-0.63308	TRUE	FALSE	0	0.0073821	0.023861	--	Symbols: SPL8 | squamosa promoter binding protein-like 8 | chr1:365625-367149 FORWARD LENGTH=333	sp|Q8GXL3|SPL8_ARATH Squamosa promoter-binding-like protein 8 OS=Arabidopsis thaliana GN=SPL8 PE=1 SV=2//8.46591e-53
Prupe.2G269200	3107	1454.31	1092.58	-1.0952	-0.42747	TRUE	FALSE	0	0.00067442	0.0029933	--	Symbols: LOL3, ATMCPB1, MCP1B, ATMC1, MC1 | metacaspase 1 | chr1:411883-413426 FORWARD LENGTH=367	sp|Q7XJE6|MCA1_ARATH Metacaspase-1 OS=Arabidopsis thaliana GN=AMC1 PE=1 SV=1//2.26748e-169
Prupe.2G269300	115.968	38.166	33.3625	-1.6034	-0.20985	TRUE	FALSE	0	0.013594	0.03995	--	Symbols: LOL3, ATMCPB1, MCP1B, ATMC1, MC1 | metacaspase 1 | chr1:411883-413426 FORWARD LENGTH=367	sp|Q7XJE6|MCA1_ARATH Metacaspase-1 OS=Arabidopsis thaliana GN=AMC1 PE=1 SV=1//3.17085e-133
Prupe.8G268800	681.202	286.217	159.049	-1.251	-0.86282	TRUE	FALSE	0	5.9752e-06	4.4586e-05	--	Symbols: | unknown protein; FUNCTIONS IN: molecular_function unknown; INVOLVED IN: biological_process unknown; LOCATED IN: mitochondrion; BEST Arabidopsis thaliana protein match is: unknown protein (TAIR:AT4G02140.1); Has 49 Blast hits to 49 proteins in 21 species: Archae - 0; Bacteria - 0; Metazoa - 10; Fungi - 6; Plants - 29; Viruses - 0; Other Eukaryotes - 4 (source: NCBI BLink). | chr1:588367…	-//-
Prupe.8G260000	1747.78	453.147	450.404	-1.9475	-0.02337	TRUE	FALSE	0	0.00070187	0.0030997	--	Symbols: NLA, BAH1 | SPX (SYG1/Pho81/XPR1) domain-containing protein | chr1:635474-637083 FORWARD LENGTH=335	sp|B8B5U8|BAHL2_ORYSI Probable E3 ubiquitin-protein ligase BAH1-like 1 OS=Oryza sativa subsp. indica GN=OsI_27296 PE=3 SV=1//2.25244e-153
Prupe.8G257900	2558.42	676.445	552.933	-1.9192	-0.3058	TRUE	FALSE	0	8.0413e-16	2.7909e-14	--	Symbols: LPA1 | tetratricopeptide repeat (TPR)-containing protein | chr1:655749-658125 REVERSE LENGTH=453	sp|Q9SRY4|LPA1_ARATH Protein LOW PSII ACCUMULATION 1, chloroplastic OS=Arabidopsis thaliana GN=LPA1 PE=1 SV=1//0
Prupe.8G235700	1785.23	860.407	803.425	-1.053	-0.11153	TRUE	FALSE	0	3.614e-07	0.0011766	--	Symbols: | Bax inhibitor-1 family protein | chr1:730148-731379 FORWARD LENGTH=247	sp|Q94A20|BI1L_ARATH BI1-like protein OS=Arabidopsis thaliana GN=At4g15470 PE=2 SV=1//4.47482e-81
Prupe.2G010800	230.8	6.60568	3.63772	-5.1268	-0.88016	TRUE	FALSE	0	3.4115e-05	0.00021195	--	Symbols: | HXXXD-type acyl-transferase family protein | chr1:1009542-1010951 REVERSE LENGTH=469	sp|Q9ZWR8|ANTA_GENTR Anthocyanin 5-aromatic acyltransferase OS=Gentiana triflora PE=1 SV=1//2.59764e-87
Prupe.1G054600	722.591	228.421	223.825	-1.6615	-0.042519	TRUE	FALSE	0	6.7924e-05	0.00039225	--	Symbols: | coenzyme F420 hydrogenase family / dehydrogenase, beta subunit family | chr1:1282869-1286492 REVERSE LENGTH=462	sp|Q8GS60|HCAR_ARATH 7-hydroxymethyl chlorophyll a reductase, chloroplastic OS=Arabidopsis thaliana GN=HCAR PE=1 SV=1//0
Prupe.1G002800	3308.13	1637.9	1424.45	-1.0142	-0.21615	TRUE	FALSE	0	3.614e-07	4.564e-05	--	Symbols: | Ankyrin repeat family protein | chr1:1340891-1342965 REVERSE LENGTH=664	sp|Q86YJ7|AN13B_HUMAN Ankyrin repeat domain-containing protein 13B OS=Homo sapiens GN=ANKRD13B PE=1 SV=4//1.41391e-32
Prupe.3G217900	6743.52	2602.43	1654.81	-1.3736	-0.66792	TRUE	FALSE	0	3.5115e-10	5.7073e-09	--	Symbols: ATGLR3.4, GLR3.4, GLUR3 | glutamate receptor 3.4 | chr1:1505642-1509002 FORWARD LENGTH=959	sp|Q8GXJ4|GLR34_ARATH Glutamate receptor 3.4 OS=Arabidopsis thaliana GN=GLR3.4 PE=2 SV=2//0
Prupe.3G155900	3127.39	41.4892	34.3973	-6.2361	-0.2869	TRUE	FALSE	0	1.8221e-96	4.8766e-93	--	Symbols: STO | B-box zinc finger family protein | chr1:1828662-1829659 REVERSE LENGTH=248	sp|Q96288|BBX24_ARATH B-box zinc finger protein 24 OS=Arabidopsis thaliana GN=BBX24 PE=1 SV=1//2.01531e-86
Prupe.1G197100	4309.7	1121.26	1086.57	-1.9425	-0.058524	TRUE	FALSE	0	2.5107e-17	1.025e-15	--	Symbols: STO | B-box zinc finger family protein | chr1:1828662-1829659 REVERSE LENGTH=248	sp|Q96288|BBX24_ARATH B-box zinc finger protein 24 OS=Arabidopsis thaliana GN=BBX24 PE=1 SV=1//4.39926e-100
Prupe.5G172000	1144.55	412.806	331.456	-1.4712	-0.33174	TRUE	FALSE	0	4.2548e-09	5.7382e-08	--	Symbols: SKIP16 | SKP1/ASK-interacting protein 16 | chr1:1853237-1854938 REVERSE LENGTH=436	sp|Q8UI68|APAG_AGRFC Protein ApaG OS=Agrobacterium fabrum (strain C58 / ATCC 33970) GN=apaG PE=3 SV=2//2.57421e-31
Prupe.4G067300	12663	5706.66	4609.51	-1.1499	-0.32291	TRUE	FALSE	0	1.8137e-07	1.8403e-06	--	Symbols: ATTPS7, TPS7, ATTPSA | trehalose-phosphatase/synthase 7 | chr1:1955413-1958153 FORWARD LENGTH=851	sp|Q9LMI0|TPS7_ARATH Probable alpha,alpha-trehalose-phosphate synthase [UDP-forming] 7 OS=Arabidopsis thaliana GN=TPS7 PE=1 SV=1//0
Prupe.3G113100	2592.15	1163.34	1372.71	-1.1559	0.22388	TRUE	FALSE	0	0.0024794	0.0093026	--	Symbols: ATTPS7, TPS7, ATTPSA | trehalose-phosphatase/synthase 7 | chr1:1955413-1958153 FORWARD LENGTH=851	sp|Q9LMI0|TPS7_ARATH Probable alpha,alpha-trehalose-phosphate synthase [UDP-forming] 7 OS=Arabidopsis thaliana GN=TPS7 PE=1 SV=1//0
Prupe.3G108500	1464.93	497.322	318.293	-1.5586	-0.65748	TRUE	FALSE	0	2.1282e-10	3.5723e-09	--	Symbols: ACD32.1, ACD31.2 | alpha-crystallin domain 32.1 | chr1:1967308-1969414 REVERSE LENGTH=285	sp|Q4UKR8|HSPC2_RICFE Small heat shock protein C2 OS=Rickettsia felis (strain ATCC VR-1525 / URRWXCal2) GN=hspC2 PE=3 SV=1//1.28939e-16
Prupe.3G179400	34910.8	8296.5	4522.99	-2.0731	-0.88998	TRUE	FALSE	0	4.8469e-21	2.8545e-19	--	Symbols: PSBP-1, OEE2, PSII-P, OE23 | photosystem II subunit P-1 | chr1:2047940-2049186 FORWARD LENGTH=263	sp|Q9SLQ8|PSBP_CUCSA Oxygen-evolving enhancer protein 2, chloroplastic OS=Cucumis sativus GN=PSBP PE=2 SV=1//9.11001e-138
Prupe.3G179600	689.437	105.473	82.2341	-2.7086	-0.37324	TRUE	FALSE	0	0.0023819	0.0089841	--	Symbols: | NAD(P)-linked oxidoreductase superfamily protein | chr1:2049742-2052039 REVERSE LENGTH=377	sp|Q94A68|Y1669_ARATH Uncharacterized oxidoreductase At1g06690, chloroplastic OS=Arabidopsis thaliana GN=At1g06690 PE=2 SV=1//0
Prupe.6G053800	6469.56	2568.64	2221.65	-1.3327	-0.2236	TRUE	FALSE	0	1.2361e-09	1.8448e-08	--	Symbols: F2KP, ATF2KP, FKFBP | fructose-2,6-bisphosphatase | chr1:2178363-2183980 REVERSE LENGTH=744	sp|Q9MB58|F26_ARATH 6-phosphofructo-2-kinase/fructose-2,6-bisphosphatase OS=Arabidopsis thaliana GN=FKFBP PE=1 SV=1//0
Prupe.6G053900	82.5275	13.5725	11.6412	-2.6042	-0.23336	TRUE	FALSE	0	3.0414e-05	0.00019112	--	Symbols: | FUNCTIONS IN: molecular_function unknown; INVOLVED IN: biological_process unknown; LOCATED IN: chloroplast envelope; EXPRESSED IN: inflorescence meristem, petal, leaf whorl, flower; EXPRESSED DURING: 4 anthesis, petal differentiation and expansion stage; BEST Arabidopsis thaliana protein match is: Tetratricopeptide repeat (TPR)-like superfamily protein (TAIR:AT4G18570.1); Has 288 Blast…	sp|Q9LI74|CHUP1_ARATH Protein CHUP1, chloroplastic OS=Arabidopsis thaliana GN=CHUP1 PE=1 SV=1//1.65444e-75
Prupe.6G069700	1081.84	507.093	371.627	-1.0932	-0.4643	TRUE	FALSE	0	3.614e-07	9.5633e-05	--	Symbols: | NAD(P)-binding Rossmann-fold superfamily protein | chr1:2286436-2287665 REVERSE LENGTH=266	sp|P0DKI3|TRNH1_ARATH Tropinone reductase homolog At1g07440 OS=Arabidopsis thaliana GN=At1g07440 PE=1 SV=1//1.32373e-124
Prupe.2G237300	173.011	74.1707	68.2919	-1.2219	-0.135	TRUE	FALSE	0	0.0025052	0.0093846	--	Symbols: SCL14, ATGRAS2, GRAS2 | SCARECROW-like 14 | chr1:2313828-2316137 REVERSE LENGTH=769	sp|Q9XE58|SCL14_ARATH Scarecrow-like protein 14 OS=Arabidopsis thaliana GN=SCL14 PE=2 SV=2//0
Prupe.I004500	2519.97	1118.85	1091.15	-1.1714	-0.051105	TRUE	FALSE	0	2.7689e-07	2.7244e-06	--	Symbols: SCL14, ATGRAS2, GRAS2 | SCARECROW-like 14 | chr1:2313828-2316137 REVERSE LENGTH=769	sp|Q9XE58|SCL14_ARATH Scarecrow-like protein 14 OS=Arabidopsis thaliana GN=SCL14 PE=2 SV=2//0
Prupe.6G074100	7865.27	3881.58	3492.37	-1.0189	-0.16707	TRUE	FALSE	0	3.614e-07	0.00059648	--	Symbols: TRFL2 | TRF-like 2 | chr1:2318433-2321048 REVERSE LENGTH=630	sp|Q6R0E3|TRP5_ARATH Telomere repeat-binding protein 5 OS=Arabidopsis thaliana GN=TRP5 PE=1 SV=2//1.0442e-07
Prupe.6G256900	1921.11	573.329	539.341	-1.7445	-0.10322	TRUE	FALSE	0	6.0414e-13	1.519e-11	--	Symbols: TRFL2 | TRF-like 2 | chr1:2318433-2321048 REVERSE LENGTH=630	sp|Q6R0E3|TRP5_ARATH Telomere repeat-binding protein 5 OS=Arabidopsis thaliana GN=TRP5 PE=1 SV=2//1.54143e-124
Prupe.6G254600	481.189	181.639	124.276	-1.4055	-0.56167	TRUE	FALSE	0	1.8651e-06	1.5301e-05	--	Symbols: PLL5 | pol-like 5 | chr1:2349189-2351437 FORWARD LENGTH=662	sp|Q9LQN6|P2C04_ARATH Probable protein phosphatase 2C 4 OS=Arabidopsis thaliana GN=PLL5 PE=2 SV=1//0
Prupe.4G042500	331.096	83.5758	72.4283	-1.9861	-0.22229	TRUE	FALSE	0	1.4461e-08	1.779e-07	--	Symbols: OBP2 | Dof-type zinc finger DNA-binding family protein | chr1:2354707-2356012 REVERSE LENGTH=339	sp|O24463|PBF_MAIZE Dof zinc finger protein PBF OS=Zea mays GN=PBF PE=1 SV=1//1.10256e-25
Prupe.6G087100	2318.06	855.445	842.433	-1.4382	-0.036887	TRUE	FALSE	0	6.5942e-10	1.0327e-08	--	Symbols: | Ankyrin repeat family protein | chr1:2386275-2387986 REVERSE LENGTH=543	sp|Q6AWW5|Y5262_ARATH Ankyrin repeat-containing protein At5g02620 OS=Arabidopsis thaliana GN=At5g02620 PE=1 SV=1//0
Prupe.8G225000	1696.26	622.157	568.898	-1.447	-0.14427	TRUE	FALSE	0	2.8814e-09	4.0258e-08	--	Symbols: | unknown protein; FUNCTIONS IN: molecular_function unknown; INVOLVED IN: biological_process unknown; LOCATED IN: chloroplast; BEST Arabidopsis thaliana protein match is: unknown protein (TAIR:AT5G09995.2); Has 140 Blast hits to 140 proteins in 53 species: Archae - 0; Bacteria - 63; Metazoa - 0; Fungi - 0; Plants - 76; Viruses - 0; Other Eukaryotes - 1 (source: NCBI BLink). | chr1:270125…	-//-
Prupe.7G001600	6710.75	3001.81	2300.61	-1.1606	-0.39912	TRUE	FALSE	0	1.3947e-07	1.4387e-06	--	Symbols: ACHT4 | atypical CYS HIS rich thioredoxin 4 | chr1:2713059-2714312 FORWARD LENGTH=275	sp|O64654|TRL11_ARATH Thioredoxin-like 1-1, chloroplastic OS=Arabidopsis thaliana GN=At1g08570 PE=2 SV=1//1.37204e-101
Prupe.6G344700	401.328	192.219	196.603	-1.062	0.018135	TRUE	FALSE	0	3.614e-07	0.0021842	--	Symbols: PRA1.E | prenylated RAB acceptor 1.E | chr1:2808933-2809562 FORWARD LENGTH=209	sp|Q9FRR1|PRA1E_ARATH PRA1 family protein E OS=Arabidopsis thaliana GN=PRA1E PE=1 SV=1//5.40714e-38
Prupe.6G327700	2278.75	1134.36	1181.57	-1.0064	0.04438	TRUE	FALSE	0	3.614e-07	6.5155e-05	--	Symbols: ATAMI1, AMI1, ATTOC64-I, TOC64-I | amidase 1 | chr1:2884455-2886430 FORWARD LENGTH=425	sp|Q9FR37|AMI1_ARATH Amidase 1 OS=Arabidopsis thaliana GN=AMI1 PE=1 SV=1//1.03717e-177
Prupe.6G322500	19554.6	6034.21	5228.24	-1.6963	-0.22085	TRUE	FALSE	0	0.01395	0.040849	--	Symbols: SRC2, (AT)SRC2 | soybean gene regulated by cold-2 | chr1:2927767-2928741 FORWARD LENGTH=324	-//-
Prupe.1G538400	1589.91	732.726	771.178	-1.1176	0.058673	TRUE	FALSE	0	0.0017017	0.0066952	--	Symbols: | Rhamnogalacturonate lyase family protein | chr1:3220151-3224451 REVERSE LENGTH=675	sp|Q8RJP2|RHIE_DICD3 Rhamnogalacturonate lyase OS=Dickeya dadantii (strain 3937) GN=rhiE PE=1 SV=1//4.3548e-24
Prupe.6G217700	1988.75	743.366	622.487	-1.4197	-0.27065	TRUE	FALSE	0	1.369e-09	2.023e-08	--	Symbols: | Carbohydrate-binding protein | chr1:3326160-3327404 FORWARD LENGTH=414	sp|Q9SY57|P2A10_ARATH Protein PHLOEM PROTEIN 2-LIKE A10 OS=Arabidopsis thaliana GN=PP2A10 PE=2 SV=1//1.79625e-115
Prupe.6G189700	145.105	48.6389	42.6175	-1.5769	-0.20857	TRUE	FALSE	0	0.00038338	0.0018185	--	Symbols: | Putative membrane lipoprotein | chr1:3400706-3402110 FORWARD LENGTH=305	-//-
Prupe.1G248400	6407.25	1307.63	1306.5	-2.2927	-0.015289	TRUE	FALSE	0	7.129e-05	0.00040957	--	Symbols: | alpha/beta-Hydrolases superfamily protein | chr1:3568343-3570466 REVERSE LENGTH=473	sp|P04635|LIP_STAHY Lipase OS=Staphylococcus hyicus GN=lip PE=1 SV=1//3.63945e-28
Prupe.1G569600	1175.24	541.395	408.333	-1.1182	-0.42121	TRUE	FALSE	0	4.22e-06	3.2403e-05	--	Symbols: | Pentatricopeptide repeat (PPR) superfamily protein | chr1:3639908-3643974 FORWARD LENGTH=664	sp|Q0WVV0|PPR31_ARATH Pentatricopeptide repeat-containing protein At1g10910, chloroplastic OS=Arabidopsis thaliana GN=At1g10910 PE=2 SV=1//0
Prupe.4G040700	216.05	68.8524	73.4075	-1.6498	0.0751	TRUE	FALSE	0	2.6328e-05	0.00016765	--	Symbols: | alpha/beta-Hydrolases superfamily protein | chr1:3702655-3703629 FORWARD LENGTH=324	sp|Q9C942|CSE_ARATH Caffeoylshikimate esterase OS=Arabidopsis thaliana GN=CSE PE=1 SV=1//1.73875e-85
Prupe.4G038900	582.217	253.278	191.352	-1.2008	-0.4203	TRUE	FALSE	0	0.017367	0.049184	--	Symbols: BFN1, ENDO1 | bifunctional nuclease i | chr1:3750338-3752696 REVERSE LENGTH=305	sp|Q9SXA6|ENDO1_ARATH Endonuclease 1 OS=Arabidopsis thaliana GN=ENDO1 PE=1 SV=1//1.16439e-146
Prupe.4G037800	20597.9	9601.52	7639.75	-1.1012	-0.34498	TRUE	FALSE	0	3.7115e-05	0.00022818	--	Symbols: STP1, ATSTP1 | sugar transporter 1 | chr1:3777460-3780133 FORWARD LENGTH=522	sp|Q41144|STC_RICCO Sugar carrier protein C OS=Ricinus communis GN=STC PE=2 SV=1//0
Prupe.3G227200	119.633	41.8869	69.3807	-1.514	0.71534	TRUE	FALSE	0	0.0013067	0.0053473	--	Symbols: | Adenine nucleotide alpha hydrolases-like superfamily protein | chr1:3822171-3822899 REVERSE LENGTH=242	-//-
Prupe.6G304600	2827.54	595.368	739.098	-2.2477	0.29701	TRUE	FALSE	0	3.7871e-21	2.2748e-19	--	Symbols: APA1, ATAPA1 | aspartic proteinase A1 | chr1:4017119-4019874 REVERSE LENGTH=506	sp|P42211|ASPRX_ORYSJ Aspartic proteinase OS=Oryza sativa subsp. japonica GN=RAP PE=2 SV=2//0
Prupe.4G011900	290.772	41.2957	26.0927	-2.8158	-0.67651	TRUE	FALSE	0	0.017675	0.049922	--	Symbols: | Protein of unknown function (DUF506) | chr1:4064751-4066319 REVERSE LENGTH=295	-//-
Prupe.2G289000	1887.56	835.748	849.119	-1.1754	0.0077894	TRUE	FALSE	0	8.1865e-07	7.2898e-06	--	Symbols: PEPKR1 | phosphoenolpyruvate carboxylase-related kinase 1 | chr1:4283635-4285675 FORWARD LENGTH=522	sp|Q3E9C0|CDPKY_ARATH Calcium-dependent protein kinase 34 OS=Arabidopsis thaliana GN=CPK34 PE=2 SV=1//3.92064e-95
Prupe.2G153800	1076.73	269.773	194.529	-1.9968	-0.48596	TRUE	FALSE	0	4.002e-14	1.1489e-12	--	Symbols: | UDP-N-acetylglucosamine (UAA) transporter family | chr1:4286414-4288859 REVERSE LENGTH=349	sp|Q9LDX3|UTR4_ARATH UDP-galactose/UDP-glucose transporter 4 OS=Arabidopsis thaliana GN=UTR4 PE=2 SV=1//0
Prupe.5G091600	1495.84	577.981	494.422	-1.3719	-0.23897	TRUE	FALSE	0	2.3604e-07	2.3475e-06	--	Symbols: AtPP2-A12, PP2-A12 | phloem protein 2-A12 | chr1:4326980-4328324 REVERSE LENGTH=291	sp|Q9LN77|P2A12_ARATH F-box protein PP2-A12 OS=Arabidopsis thaliana GN=P2A12 PE=2 SV=1//2.57483e-137
Prupe.8G177200	256.234	11.3877	6.94397	-4.4919	-0.73029	TRUE	FALSE	0	0.00072165	0.0031778	--	Symbols: CYP87A2 | cytochrome P450, family 87, subfamily A, polypeptide 2 | chr1:4342462-4344569 FORWARD LENGTH=472	sp|Q7XU38|C87A3_ORYSJ Cytochrome P450 87A3 OS=Oryza sativa subsp. japonica GN=CYP87A3 PE=2 SV=3//5.50984e-135
Prupe.1G305600	3661.78	1595.22	2087.68	-1.1988	0.37422	TRUE	FALSE	0	8.8184e-05	0.00049491	--	Symbols: GATL3 | galacturonosyltransferase-like 3 | chr1:4528965-4530002 REVERSE LENGTH=345	sp|Q0V7R1|GATL3_ARATH Probable galacturonosyltransferase-like 3 OS=Arabidopsis thaliana GN=GATL3 PE=2 SV=1//5.79285e-175
Prupe.1G309700	6409.85	2492.28	2712.36	-1.3628	0.10742	TRUE	FALSE	0	7.2624e-06	5.3186e-05	--	Symbols: | unknown protein; FUNCTIONS IN: molecular_function unknown; INVOLVED IN: biological_process unknown; LOCATED IN: cellular_component unknown; BEST Arabidopsis thaliana protein match is: unknown protein (TAIR:AT3G25870.1). | chr1:4576895-4577813 REVERSE LENGTH=192	-//-
Prupe.1G300000	6829.1	2203.38	1174.96	-1.632	-0.92291	TRUE	FALSE	0	3.1267e-13	8.0807e-12	--	Symbols: | Protein of unknown function (DUF1262) | chr1:4631857-4633223 REVERSE LENGTH=387	-//-
Prupe.1G300200	6870.05	1385.23	902.459	-2.3102	-0.6314	TRUE	FALSE	0	4.0963e-06	3.1513e-05	--	Symbols: | Protein of unknown function (DUF1262) | chr1:4631857-4633223 REVERSE LENGTH=387	-//-
Prupe.1G300100	3148.4	963.74	718.417	-1.7079	-0.43964	TRUE	FALSE	0	0.0088161	0.027675	--	Symbols: | Protein of unknown function (DUF1262) | chr1:4633740-4635129 REVERSE LENGTH=385	-//-
Prupe.1G286400	1721.92	423.827	291.455	-2.0225	-0.55556	TRUE	FALSE	0	2.888e-16	1.0429e-14	--	Symbols: | alpha/beta-Hydrolases superfamily protein | chr1:4735622-4737617 FORWARD LENGTH=339	sp|Q476M7|MHPC_CUPPJ 2-hydroxy-6-oxononadienedioate/2-hydroxy-6-oxononatrienedioate hydrolase OS=Cupriavidus pinatubonensis (strain JMP 134 / LMG 1197) GN=mhpC PE=3 SV=1//3.57464e-16
Prupe.1G279300	1007.31	326.787	191.033	-1.6241	-0.78919	TRUE	FALSE	0	4.4435e-10	7.0995e-09	--	Symbols: | unknown protein; FUNCTIONS IN: molecular_function unknown; INVOLVED IN: biological_process unknown; LOCATED IN: chloroplast; EXPRESSED IN: 23 plant structures; EXPRESSED DURING: 13 growth stages; CONTAINS InterPro DOMAIN/s: Protein of unknown function DUF3110 (InterPro:IPR021503); Has 25 Blast hits to 25 proteins in 8 species: Archae - 0; Bacteria - 0; Metazoa - 0; Fungi - 0; Plants - …	-//-
Prupe.1G278900	1428.67	482.956	313.476	-1.5647	-0.6383	TRUE	FALSE	0	2.2665e-10	3.7913e-09	--	Symbols: | Rubisco methyltransferase family protein | chr1:4805493-4807440 REVERSE LENGTH=482	sp|P94026|RBCMT_TOBAC Ribulose-1,5 bisphosphate carboxylase/oxygenase large subunit N-methyltransferase, chloroplastic OS=Nicotiana tabacum GN=RBCMT PE=2 SV=1//0
Prupe.1G273200	9303.79	3566.69	2254.6	-1.3832	-0.67632	TRUE	FALSE	0	4.2888e-10	6.8777e-09	--	Symbols: SBH2 | sphingoid base hydroxylase 2 | chr1:4880307-4881784 REVERSE LENGTH=259	sp|Q9AST3|SBH2_ARATH Sphinganine C(4)-monooxygenase 2 OS=Arabidopsis thaliana GN=SBH2 PE=1 SV=1//2.445e-150
Prupe.1G343000	2201.9	881.342	744.64	-1.321	-0.25977	TRUE	FALSE	0	2.0889e-08	2.4995e-07	--	Symbols: MIOX1 | myo-inositol oxygenase 1 | chr1:4968376-4969954 REVERSE LENGTH=311	sp|Q8L799|MIOX1_ARATH Inositol oxygenase 1 OS=Arabidopsis thaliana GN=MIOX1 PE=2 SV=1//2.13435e-179
Prupe.1G334800	4625.3	674.173	458.224	-2.7784	-0.57244	TRUE	FALSE	0	0.00043356	0.0020242	--	Symbols: | MAC/Perforin domain-containing protein | chr1:5091020-5093873 FORWARD LENGTH=627	sp|Q8L612|MACP1_ARATH MACPF domain-containing protein At1g14780 OS=Arabidopsis thaliana GN=At1g14780 PE=2 SV=1//0
Prupe.4G078800	72.7944	15.0995	20.455	-2.2693	0.42271	TRUE	FALSE	0	0.0096603	0.030004	--	Symbols: RDR1, ATRDRP1 | RNA-dependent RNA polymerase 1 | chr1:5094317-5097817 REVERSE LENGTH=1107	sp|Q9LQV2|RDR1_ARATH RNA-dependent RNA polymerase 1 OS=Arabidopsis thaliana GN=RDR1 PE=2 SV=1//7.9247e-31
Prupe.3G149900	52.8992	2.46908	3.03612	-4.4212	0.28197	TRUE	FALSE	0	0.00027492	0.0013542	--	Symbols: | MATE efflux family protein | chr1:5220690-5222756 FORWARD LENGTH=481	sp|Q8GXM8|MATE7_ARATH MATE efflux family protein 7 OS=Arabidopsis thaliana GN=DTXL3 PE=2 SV=1//1.28729e-148
Prupe.7G245300	4448.87	2014	1926.32	-1.1434	-0.079196	TRUE	FALSE	0	2.3193e-07	2.3104e-06	--	Symbols: MBD10 | methyl-CPG-binding domain 10 | chr1:5275895-5277474 REVERSE LENGTH=384	sp|Q9XI36|MBD10_ARATH Methyl-CpG-binding domain-containing protein 10 OS=Arabidopsis thaliana GN=MBD10 PE=1 SV=1//5.37444e-32
Prupe.7G243600	68.6222	0	0	#NAME?	NA	#NAME?	#VALUE!	#VALUE!	3.614e-07	2.7201e-07	--	Symbols: SHN1, WIN1 | Integrase-type DNA-binding superfamily protein | chr1:5283609-5284506 FORWARD LENGTH=199	sp|Q9XI33|WIN1_ARATH Ethylene-responsive transcription factor WIN1 OS=Arabidopsis thaliana GN=WIN1 PE=2 SV=1//4.21139e-54
Prupe.8G213800	2131.33	939.645	891.817	-1.1816	-0.090236	TRUE	FALSE	0	0.0096754	0.030044	--	Symbols: PDR12, ATPDR12, ABCG40, ATABCG40 | pleiotropic drug resistance 12 | chr1:5331993-5338175 REVERSE LENGTH=1423	sp|Q76CU2|PDR1_TOBAC Pleiotropic drug resistance protein 1 OS=Nicotiana tabacum GN=PDR1 PE=2 SV=1//0
Prupe.1G492500	79.9422	8.92977	7.27469	-3.1623	-0.3145	TRUE	FALSE	0	2.5962e-06	2.0755e-05	--	Symbols: NRAMP6, ATNRAMP6 | NRAMP metal ion transporter 6 | chr1:5482202-5485066 REVERSE LENGTH=527	sp|Q8H4H5|NRAM5_ORYSJ Metal transporter Nramp5 OS=Oryza sativa subsp. japonica GN=NRAMP5 PE=2 SV=1//0
Prupe.3G028100	6585.33	1471.5	1306.74	-2.162	-0.1856	TRUE	FALSE	0	1.9724e-21	1.2182e-19	--	Symbols: HCF173 | high chlorophyll fluorescence phenotype 173 | chr1:5723161-5726248 FORWARD LENGTH=598	sp|Q94EG6|Y5224_ARATH Uncharacterized protein At5g02240 OS=Arabidopsis thaliana GN=At5g02240 PE=1 SV=1//7.48399e-07
Prupe.3G107700	8462.88	2571.74	1336.82	-1.7184	-0.95784	TRUE	FALSE	0	1.0463e-10	1.8423e-09	--	Symbols: | uridylyltransferase-related | chr1:5773796-5776125 FORWARD LENGTH=290	sp|Q9FZ47|ACR11_ARATH ACT domain-containing protein ACR11 OS=Arabidopsis thaliana GN=ACR11 PE=1 SV=1//1.03758e-134
Prupe.4G047800	57.9906	7.68548	4.60884	-2.9156	-0.75243	TRUE	FALSE	0	0.00017435	0.00090025	--	Symbols: LOX3 | lipoxygenase 3 | chr1:5977512-5981384 FORWARD LENGTH=919	sp|O24371|LOX31_SOLTU Linoleate 13S-lipoxygenase 3-1, chloroplastic OS=Solanum tuberosum GN=LOX3.1 PE=1 SV=1//0
Prupe.3G039200	14960.4	2508.79	1998.62	-2.5761	-0.34335	TRUE	FALSE	0	0.0012736	0.0052298	--	Symbols: LOX3 | lipoxygenase 3 | chr1:5977512-5981384 FORWARD LENGTH=919	sp|O24371|LOX31_SOLTU Linoleate 13S-lipoxygenase 3-1, chloroplastic OS=Solanum tuberosum GN=LOX3.1 PE=1 SV=1//0
Prupe.3G045300	1320.55	493.465	524.338	-1.4201	0.073108	TRUE	FALSE	0	9.3457e-09	1.1867e-07	--	Symbols: | Homeodomain-like/winged-helix DNA-binding family protein | chr1:6024959-6027224 REVERSE LENGTH=296	sp|F4I7L1|TRB4_ARATH Telomere repeat-binding factor 4 OS=Arabidopsis thaliana GN=At1g17520 PE=2 SV=2//1.29732e-59
Prupe.5G171300	1249.04	609.073	593.519	-1.0361	-0.05213	TRUE	FALSE	0	3.614e-07	0.00016072	--	Symbols: ATB BETA | Protein phosphatase 2A, regulatory subunit PR55 | chr1:6093949-6098065 REVERSE LENGTH=501	sp|Q39247|2ABB_ARATH Serine/threonine protein phosphatase 2A 55 kDa regulatory subunit B beta isoform OS=Arabidopsis thaliana GN=PP2AB2 PE=1 SV=1//0
Prupe.8G150400	2505.7	494.693	325.375	-2.3406	-0.62102	TRUE	FALSE	0	9.2699e-22	5.9227e-20	--	Symbols: ATEGY3, EGY3 | ethylene-dependent gravitropism-deficient and yellow-green-like 3 | chr1:6150036-6152185 REVERSE LENGTH=573	sp|Q9LMU1|EGY3_ARATH Probable zinc metallopeptidase EGY3, chloroplastic OS=Arabidopsis thaliana GN=EGY3 PE=2 SV=1//8.24847e-159
Prupe.3G160600	1610.44	656.294	484.635	-1.295	-0.45119	TRUE	FALSE	0	9.9095e-07	8.6765e-06	--	Symbols: | Calcium-binding EF-hand family protein | chr1:6268273-6268785 REVERSE LENGTH=170	sp|Q9LE22|CML27_ARATH Probable calcium-binding protein CML27 OS=Arabidopsis thaliana GN=CML27 PE=1 SV=1//5.41433e-47
Prupe.5G232300	8325.22	3880.01	6048.83	-1.1014	0.6272	TRUE	FALSE	0	0.0016891	0.0066598	--	Symbols: | Calcium-binding EF-hand family protein | chr1:6268273-6268785 REVERSE LENGTH=170	sp|Q9LE22|CML27_ARATH Probable calcium-binding protein CML27 OS=Arabidopsis thaliana GN=CML27 PE=1 SV=1//1.59349e-59
Prupe.4G149500	4556.23	1184.77	652.966	-1.9432	-0.87344	TRUE	FALSE	0	1.2358e-17	5.1769e-16	--	Symbols: | Protein of unknown function (DUF962) | chr1:6458020-6459658 REVERSE LENGTH=206	sp|O13737|YDR2_SCHPO Uncharacterized endoplasmic reticulum membrane protein C16E8.02 OS=Schizosaccharomyces pombe (strain 972 / ATCC 24843) GN=SPAC16E8.02 PE=4 SV=2//7.95299e-19
Prupe.8G031200	6012.01	1291.37	794.95	-2.2189	-0.71539	TRUE	FALSE	0	0.0048551	0.016659	--	Symbols: | Protein of unknown function (DUF793) | chr1:6464125-6465273 FORWARD LENGTH=382	-//-
Prupe.5G191900	88.5548	21.4465	19.2869	-2.0458	-0.16984	TRUE	FALSE	0	0.00043719	0.0020392	--	Symbols: | phytochrome kinase substrate-related | chr1:6485709-6486872 REVERSE LENGTH=387	sp|Q8GXS8|PKS3_ARATH Protein PHYTOCHROME KINASE SUBSTRATE 3 OS=Arabidopsis thaliana GN=PKS3 PE=2 SV=2//6.0314e-10
Prupe.5G187000	1013.07	199.878	112.328	-2.3415	-0.847	TRUE	FALSE	0	1.0477e-09	1.5851e-08	--	Symbols: ICS2, ATICS2 | isochorismate synthase 2 | chr1:6515486-6519176 FORWARD LENGTH=562	sp|Q9ZPC0|ICS_CATRO Isochorismate synthase, chloroplastic OS=Catharanthus roseus PE=1 SV=1//0
Prupe.7G194800	25219.6	11456.8	10641	-1.1383	-0.12128	TRUE	FALSE	0	0.0027594	0.010224	--	Symbols: JAZ1, TIFY10A | jasmonate-zim-domain protein 1 | chr1:6622312-6623271 FORWARD LENGTH=253	sp|Q9LMA8|TI10A_ARATH Protein TIFY 10A OS=Arabidopsis thaliana GN=TIFY10A PE=1 SV=1//1.53428e-47
Prupe.1G384000	2534.84	1259.72	1170.01	-1.0088	-0.12127	TRUE	FALSE	0	3.614e-07	9.6568e-05	--	Symbols: | RING/U-box superfamily protein | chr1:6676424-6677104 REVERSE LENGTH=226	sp|Q09463|RNF5_CAEEL RING finger protein 5 OS=Caenorhabditis elegans GN=rnf-5 PE=1 SV=1//6.6437e-29
Prupe.7G114400	1059.52	389.652	348.417	-1.4432	-0.176	TRUE	FALSE	0	0.00017663	0.00091103	--	Symbols: | Basic-leucine zipper (bZIP) transcription factor family protein | chr1:6751953-6753959 REVERSE LENGTH=471	-//-
Prupe.8G032500	386.861	91.9246	121.437	-2.0733	0.38627	TRUE	FALSE	0	0.015186	0.043965	--	Symbols: | Protein of unknown function (DUF677) | chr1:6996354-6997779 FORWARD LENGTH=390	sp|A2XCJ1|U496C_ORYSI UPF0496 protein 3 OS=Oryza sativa subsp. indica GN=OsI_009784 PE=3 SV=2//5.52177e-41
Prupe.1G359900	7359.93	2409.13	2505.39	-1.6112	0.041341	TRUE	FALSE	0	0.0036378	0.013018	--	Symbols: | 2-oxoglutarate (2OG) and Fe(II)-dependent oxygenase superfamily protein | chr1:7021383-7022923 REVERSE LENGTH=287	sp|Q9LN20|P4H3_ARATH Probable prolyl 4-hydroxylase 3 OS=Arabidopsis thaliana GN=P4H3 PE=2 SV=1//1.02893e-161
Prupe.1G358900	45013.6	8487.25	5071.61	-2.407	-0.75762	TRUE	FALSE	0	5.8184e-27	5.7912e-25	--	Symbols: DRT112, PETE2 | Cupredoxin superfamily protein | chr1:7042770-7043273 REVERSE LENGTH=167	sp|P17340|PLAS_SOLLC Plastocyanin, chloroplastic OS=Solanum lycopersicum GN=PETE PE=2 SV=1//2.37462e-69
Prupe.8G179000	4176.26	1629.95	1659.4	-1.3574	0.01122	TRUE	FALSE	0	2.5551e-09	3.5866e-08	--	Symbols: | DNA-binding bromodomain-containing protein | chr1:7164537-7167933 REVERSE LENGTH=652	sp|Q9ULD4|BRPF3_HUMAN Bromodomain and PHD finger-containing protein 3 OS=Homo sapiens GN=BRPF3 PE=1 SV=2//7.37677e-19
Prupe.5G007000	1188.05	563.869	362.19	-1.0752	-0.65366	TRUE	FALSE	0	3.614e-07	6.1548e-05	--	Symbols: | FKBP-like peptidyl-prolyl cis-trans isomerase family protein | chr1:7232025-7233367 FORWARD LENGTH=232	sp|Q9LM71|FKB18_ARATH Peptidyl-prolyl cis-trans isomerase FKBP18, chloroplastic OS=Arabidopsis thaliana GN=FKBP18 PE=1 SV=2//3.95278e-84
Prupe.7G185500	1989.75	943.033	829.28	-1.0772	-0.20038	TRUE	FALSE	0	3.614e-07	3.2034e-05	--	Symbols: | RING/U-box superfamily protein | chr1:7238880-7239473 FORWARD LENGTH=197	sp|Q9LM69|ATL80_ARATH RING-H2 finger protein ATL80 OS=Arabidopsis thaliana GN=ATL80 PE=2 SV=1//3.10089e-51
Prupe.5G001700	2753.13	720.501	886.778	-1.934	0.28511	TRUE	FALSE	0	1.3563e-16	5.0729e-15	--	Symbols: | PLATZ transcription factor family protein | chr1:7337919-7339088 FORWARD LENGTH=246	-//-
Prupe.1G053400	178.345	14.6909	9.60036	-3.6017	-0.62835	TRUE	FALSE	0	1.6929e-13	4.5308e-12	--	Symbols: AtUGT85A7, UGT85A7 | UDP-glucosyl transferase 85A7 | chr1:7890464-7892090 REVERSE LENGTH=487	sp|F8WKW1|UGT2_GARJA 7-deoxyloganetin glucosyltransferase OS=Gardenia jasminoides GN=UGT85A24 PE=1 SV=1//0
Prupe.3G189300	784.274	297.634	206.784	-1.3978	-0.54106	TRUE	FALSE	0	1.2993e-07	1.349e-06	--	Symbols: AtUGT85A2, UGT85A2 | UDP-glucosyl transferase 85A2 | chr1:7895068-7897527 REVERSE LENGTH=481	sp|F8WLS6|UGT6_CATRO 7-deoxyloganetin glucosyltransferase OS=Catharanthus roseus GN=UGT85A23 PE=1 SV=1//0
Prupe.1G519800	126.545	32.9699	39.1308	-1.9404	0.23391	TRUE	FALSE	0	0.0037856	0.013485	--	Symbols: AtUGT85A2, UGT85A2 | UDP-glucosyl transferase 85A2 | chr1:7895068-7897527 REVERSE LENGTH=481	sp|F8WKW1|UGT2_GARJA 7-deoxyloganetin glucosyltransferase OS=Gardenia jasminoides GN=UGT85A24 PE=1 SV=1//0
Prupe.1G520400	2017.29	887.348	1168.1	-1.1848	0.38179	TRUE	FALSE	0	4.6386e-07	4.3628e-06	--	Symbols: AtUGT85A2, UGT85A2 | UDP-glucosyl transferase 85A2 | chr1:7895068-7897527 REVERSE LENGTH=481	sp|F8WKW1|UGT2_GARJA 7-deoxyloganetin glucosyltransferase OS=Gardenia jasminoides GN=UGT85A24 PE=1 SV=1//0
Prupe.1G551400	4301.36	2081.65	1757.22	-1.0471	-0.25983	TRUE	FALSE	0	3.614e-07	1.3654e-05	--	Symbols: ATMYB3, MYB3 | myb domain protein 3 | chr1:8006289-8007219 FORWARD LENGTH=257	sp|Q9S9K9|MYB3_ARATH Transcription factor MYB3 OS=Arabidopsis thaliana GN=MYB3 PE=1 SV=1//7.43306e-92
Prupe.1G546100	285.555	9.23204	7.40838	-4.951	-0.33626	TRUE	FALSE	0	0.0016137	0.0064046	--	Symbols: | Integrase-type DNA-binding superfamily protein | chr1:8074535-8074969 REVERSE LENGTH=144	sp|O80542|ERF19_ARATH Ethylene-responsive transcription factor ERF019 OS=Arabidopsis thaliana GN=ERF019 PE=2 SV=1//3.73613e-42
Prupe.1G323000	614.918	179.543	346.302	-1.7761	0.93463	TRUE	FALSE	0	2.1634e-05	0.00014091	--	Symbols: HIPP22 | Heavy metal transport/detoxification superfamily protein | chr1:8139221-8140045 FORWARD LENGTH=152	sp|Q9SZN7|HIP26_ARATH Heavy metal-associated isoprenylated plant protein 26 OS=Arabidopsis thaliana GN=HIPP26 PE=1 SV=1//2.36827e-46
Prupe.1G326900	1140.9	368.988	430.916	-1.6285	0.20813	TRUE	FALSE	0	2.0113e-10	3.3966e-09	--	Symbols: | unknown protein; FUNCTIONS IN: molecular_function unknown; LOCATED IN: chloroplast; BEST Arabidopsis thaliana protein match is: unknown protein (TAIR:AT1G70900.1). | chr1:8196608-8197665 REVERSE LENGTH=248	-//-
Prupe.5G173800	1288.23	244.391	246.879	-2.3981	0.000413	TRUE	FALSE	0	6.465e-12	1.3929e-10	--	Symbols: | Protein of unknown function (DUF1645) | chr1:8385363-8386250 FORWARD LENGTH=295	-//-
Prupe.1G253500	13130.2	3232.28	1763.33	-2.0223	-0.8887	TRUE	FALSE	0	1.9319e-15	6.4008e-14	--	Symbols: | Oxidoreductase, zinc-binding dehydrogenase family protein | chr1:8398245-8399656 REVERSE LENGTH=386	sp|Q9ZUC1|QORL_ARATH Quinone oxidoreductase-like protein At1g23740, chloroplastic OS=Arabidopsis thaliana GN=At1g23740 PE=2 SV=2//3.63004e-170
Prupe.3G284600	420.586	76.9215	84.331	-2.4509	0.11748	TRUE	FALSE	0	0.00059819	0.0026993	--	Symbols: | Oxidoreductase, zinc-binding dehydrogenase family protein | chr1:8398245-8399656 REVERSE LENGTH=386	sp|Q84V25|ENOXE_FRAAN 2-methylene-furan-3-one reductase OS=Fragaria ananassa GN=EO PE=1 SV=1//2.90596e-34
Prupe.5G178200	8073.71	2141.48	1199.25	-1.9146	-0.85043	TRUE	FALSE	0	5.341e-05	0.00031648	--	Symbols: UGT74B1 | UDP-glucosyl transferase 74B1 | chr1:8525547-8527010 REVERSE LENGTH=460	sp|O48676|U74B1_ARATH UDP-glycosyltransferase 74B1 OS=Arabidopsis thaliana GN=UGT74B1 PE=1 SV=1//7.52345e-142
Prupe.1G239000	35.1614	1.26002	0.673958	-4.8025	-0.91638	TRUE	FALSE	0	4.6605e-05	0.00028001	--	Symbols: KCR2, ATKCR2 | beta-ketoacyl reductase 2 | chr1:8674056-8676277 FORWARD LENGTH=312	sp|Q9FYL6|KCR2_ARATH Very-long-chain 3-oxoacyl-CoA reductase-like protein At1g24470 OS=Arabidopsis thaliana GN=KCR2 PE=2 SV=1//9.40799e-128
Prupe.1G305900	40735.7	8505.77	4632.45	-2.2598	-0.89182	TRUE	FALSE	0	5.9677e-05	0.00034923	--	Symbols: TEM1, EDF1 | AP2/B3 transcription factor family protein | chr1:8981891-8982976 REVERSE LENGTH=361	sp|Q9C6M5|RAVL1_ARATH AP2/ERF and B3 domain-containing transcription repressor TEM1 OS=Arabidopsis thaliana GN=TEM1 PE=1 SV=1//9.54216e-123
Prupe.1G301200	3241.62	1330.62	1186.36	-1.2846	-0.18078	TRUE	FALSE	0	1.7487e-08	2.1252e-07	--	Symbols: ATPERK10, PERK10 | proline-rich extensin-like receptor kinase 10 | chr1:9039790-9042873 REVERSE LENGTH=762	sp|Q9SX31|PERK9_ARATH Proline-rich receptor-like protein kinase PERK9 OS=Arabidopsis thaliana GN=PERK9 PE=2 SV=1//0
Prupe.1G298700	753.884	239.687	168.596	-1.6532	-0.52135	TRUE	FALSE	0	1.0927e-09	1.6481e-08	--	Symbols: | Acyl-CoA N-acyltransferases (NAT) superfamily protein | chr1:9071157-9071750 FORWARD LENGTH=197	sp|P51192|YCF52_PORPU Uncharacterized N-acetyltransferase ycf52 OS=Porphyra purpurea GN=ycf52 PE=3 SV=1//6.22139e-33
Prupe.6G196100	41.28	0.302267	0.336611	-7.0935	0.13625	TRUE	FALSE	0	2.9061e-05	0.00018358	--	Symbols: | unknown protein; Has 126 Blast hits to 112 proteins in 36 species: Archae - 0; Bacteria - 6; Metazoa - 14; Fungi - 3; Plants - 14; Viruses - 0; Other Eukaryotes - 89 (source: NCBI BLink). | chr1:9098051-9098555 FORWARD LENGTH=142	-//-
Prupe.1G278300	458.793	51.3717	71.2032	-3.1588	0.45446	TRUE	FALSE	0	5.3761e-17	2.1056e-15	--	Symbols: | Arabinanase/levansucrase/invertase | chr1:9250269-9251603 REVERSE LENGTH=444	sp|P9WLW6|Y1502_MYCTO Uncharacterized protein MT1551 OS=Mycobacterium tuberculosis (strain CDC 1551 / Oshkosh) GN=MT1551 PE=4 SV=1//5.28035e-06
Prupe.1G275700	1603.25	774.873	720.074	-1.049	-0.12103	TRUE	FALSE	0	3.614e-07	0.00014228	--	Symbols: | RING/U-box superfamily protein | chr1:9285576-9286190 REVERSE LENGTH=204	sp|P0CH30|RING1_GOSHI E3 ubiquitin-protein ligase RING1 OS=Gossypium hirsutum GN=RING1 PE=1 SV=1//5.21385e-21
Prupe.1G265200	17178.6	4495.07	2862.89	-1.9342	-0.66581	TRUE	FALSE	0	6.3961e-13	1.6015e-11	--	Symbols: | Actin cross-linking protein | chr1:9407557-9411074 REVERSE LENGTH=519	-//-
Prupe.1G223700	7606.7	2816.51	2339.86	-1.4334	-0.2833	TRUE	FALSE	0	1.0627e-10	1.8684e-09	--	Symbols: | unknown protein; FUNCTIONS IN: molecular_function unknown; INVOLVED IN: biological_process unknown; EXPRESSED IN: 25 plant structures; EXPRESSED DURING: 15 growth stages; Has 44 Blast hits to 44 proteins in 12 species: Archae - 0; Bacteria - 0; Metazoa - 0; Fungi - 0; Plants - 44; Viruses - 0; Other Eukaryotes - 0 (source: NCBI BLink). | chr1:9481788-9482576 FORWARD LENGTH=142	-//-
Prupe.1G420700	952.843	214.211	122.101	-2.1532	-0.82572	TRUE	FALSE	0	2.358e-15	7.7486e-14	--	Symbols: | alpha/beta-Hydrolases superfamily protein | chr1:9544607-9546168 FORWARD LENGTH=432	sp|Q9FZI8|LCAT1_ARATH Lecithin-cholesterol acyltransferase-like 1 OS=Arabidopsis thaliana GN=LCAT1 PE=2 SV=1//0
Prupe.5G174800	10498	5230.99	4215.1	-1.005	-0.32574	TRUE	FALSE	0	3.614e-07	1.854e-05	--	Symbols: | Protein of unknown function (DUF3506) | chr1:9554945-9558293 REVERSE LENGTH=651	sp|Q94AT5|EXEC2_ARATH Protein EXECUTER 2, chloroplastic OS=Arabidopsis thaliana GN=EX2 PE=2 SV=1//0
Prupe.1G425900	1680.17	696.422	655.241	-1.2706	-0.10251	TRUE	FALSE	0	0.0098344	0.030479	--	Symbols: | Syntaxin/t-SNARE family protein | chr1:9640394-9641752 REVERSE LENGTH=297	-//-
Prupe.1G423700	4145.6	2069.42	2345.82	-1.0024	0.16672	TRUE	FALSE	0	3.614e-07	0.043572	--	Symbols: SAT32, ATSAT32 | interferon-related developmental regulator family protein / IFRD protein family | chr1:9668895-9671322 FORWARD LENGTH=441	sp|Q5S1U6|IFRD1_PIG Interferon-related developmental regulator 1 OS=Sus scrofa GN=IFRD1 PE=2 SV=1//2.95561e-34
Prupe.1G525800	3556.12	1518.89	1114	-1.2273	-0.46231	TRUE	FALSE	0	1.2712e-07	1.3221e-06	--	Symbols: ATPUP3, PUP3 | purine permease 3 | chr1:9860303-9861434 REVERSE LENGTH=351	sp|Q9FZ95|PUP3_ARATH Purine permease 3 OS=Arabidopsis thaliana GN=PUP3 PE=2 SV=1//3.27213e-142
Prupe.4G048000	3394.16	1294.23	1146.84	-1.391	-0.18831	TRUE	FALSE	0	9.6568e-08	1.0283e-06	--	Symbols: | Protein of unknown function (DUF616) | chr1:9868521-9871798 REVERSE LENGTH=581	-//-
Prupe.4G051500	3510.72	1109.3	892.858	-1.6621	-0.32776	TRUE	FALSE	0	4.5642e-12	1.0077e-10	--	Symbols: NSL1 | MAC/Perforin domain-containing protein | chr1:9963696-9966060 FORWARD LENGTH=612	sp|Q9SGN6|NSL1_ARATH MACPF domain-containing protein NSL1 OS=Arabidopsis thaliana GN=NSL1 PE=2 SV=1//0
Prupe.6G282000	588.299	137.499	117.647	-2.0971	-0.24152	TRUE	FALSE	0	2.7267e-08	3.2148e-07	--	Symbols: ATNUDT15, ATNUDX15, NUDX15 | nudix hydrolase homolog 15 | chr1:10110020-10111607 REVERSE LENGTH=285	sp|Q8GYB1|NUD15_ARATH Nudix hydrolase 15, mitochondrial OS=Arabidopsis thaliana GN=NUDT15 PE=1 SV=2//5.99371e-78
Prupe.4G060900	5337.56	2063.66	1641.16	-1.371	-0.34542	TRUE	FALSE	0	5.9748e-10	9.3955e-09	--	Symbols: | Hydrolase-like protein family | chr1:10174481-10178143 FORWARD LENGTH=455	sp|O14162|YE7A_SCHPO Putative lipase C4A8.10 OS=Schizosaccharomyces pombe (strain 972 / ATCC 24843) GN=SPAC4A8.10 PE=3 SV=2//6.81693e-13
Prupe.4G061400	122.838	50.4667	83.574	-1.2833	0.7116	TRUE	FALSE	0	0.0048607	0.016676	--	Symbols: | Dof-type zinc finger DNA-binding family protein | chr1:10183797-10184324 REVERSE LENGTH=175	sp|P68350|DOF15_ARATH Dof zinc finger protein DOF1.5 OS=Arabidopsis thaliana GN=DOF1.5 PE=1 SV=1//1.13927e-57
Prupe.3G172900	10338.5	3310.95	3598.69	-1.6427	0.10523	TRUE	FALSE	0	7.3654e-14	2.0439e-12	--	Symbols: AML5, ML5 | MEI2-like protein 5 | chr1:10290393-10293696 REVERSE LENGTH=800	sp|Q6ZI17|OML2_ORYSJ Protein MEI2-like 2 OS=Oryza sativa subsp. japonica GN=ML2 PE=2 SV=1//0
Prupe.4G071000	1073.45	51.8598	28.1047	-4.3715	-0.89954	TRUE	FALSE	0	0.0079536	0.0254	--	Symbols: | GDSL-like Lipase/Acylhydrolase superfamily protein | chr1:10375843-10377717 FORWARD LENGTH=363	sp|Q9C7N5|GDL14_ARATH GDSL esterase/lipase At1g29660 OS=Arabidopsis thaliana GN=At1g29660 PE=2 SV=1//4.04677e-128
Prupe.3G004100	70076	21430.9	11570.4	-1.7092	-0.90427	TRUE	FALSE	0	1.5954e-06	1.3365e-05	--	Symbols: CAB1, AB140, CAB140, LHCB1.3 | chlorophyll A/B binding protein 1 | chr1:10478071-10478874 FORWARD LENGTH=267	sp|P27492|CB21_TOBAC Chlorophyll a-b binding protein 16, chloroplastic OS=Nicotiana tabacum GN=CAB16 PE=2 SV=1//7.23533e-170
Prupe.3G174700	83726.9	4054.92	3983.33	-4.3679	-0.039049	TRUE	FALSE	0	4.51e-17	1.7926e-15	--	Symbols: CAB1, AB140, CAB140, LHCB1.3 | chlorophyll A/B binding protein 1 | chr1:10478071-10478874 FORWARD LENGTH=267	sp|P27495|CB24_TOBAC Chlorophyll a-b binding protein 40, chloroplastic OS=Nicotiana tabacum GN=CAB40 PE=2 SV=1//0
Prupe.3G174800	132.996	0	0	#NAME?	NA	#NAME?	#VALUE!	#VALUE!	3.614e-07	8.1517e-12	--	Symbols: CAB1, AB140, CAB140, LHCB1.3 | chlorophyll A/B binding protein 1 | chr1:10478071-10478874 FORWARD LENGTH=267	sp|P27495|CB24_TOBAC Chlorophyll a-b binding protein 40, chloroplastic OS=Nicotiana tabacum GN=CAB40 PE=2 SV=1//1.11637e-88
Prupe.4G086300	3173.84	951.764	741.456	-1.7376	-0.37613	TRUE	FALSE	0	7.1582e-14	1.9887e-12	--	Symbols: ERD4 | Early-responsive to dehydration stress protein (ERD4) | chr1:10715892-10718799 FORWARD LENGTH=724	sp|Q9C8G5|CSCLD_ARATH CSC1-like protein ERD4 OS=Arabidopsis thaliana GN=ERD4 PE=2 SV=1//0
Prupe.4G090600	2763.37	396.323	213.774	-2.8017	-0.90501	TRUE	FALSE	0	5.4752e-30	6.9412e-28	--	Symbols: AAE14 | acyl-activating enzyme 14 | chr1:10811039-10813546 FORWARD LENGTH=560	sp|Q8VYJ1|MENE_ARATH 2-succinylbenzoate--CoA ligase, chloroplastic/peroxisomal OS=Arabidopsis thaliana GN=AAE14 PE=1 SV=1//0
Prupe.1G364500	3655.72	1474.45	1164.4	-1.31	-0.35577	TRUE	FALSE	0	9.6321e-09	1.2198e-07	--	Symbols: | Protein of unknown function (DUF668) | chr1:10905991-10908773 REVERSE LENGTH=615	-//-
Prupe.4G108000	159.131	19.3625	26.233	-3.0389	0.41798	TRUE	FALSE	0	0.0077957	0.024947	--	Symbols: AGO2 | Argonaute family protein | chr1:11181777-11185112 FORWARD LENGTH=1014	sp|Q9SHF3|AGO2_ARATH Protein argonaute 2 OS=Arabidopsis thaliana GN=AGO2 PE=1 SV=1//0
Prupe.5G016100	145.413	9.90713	13.9113	-3.8755	0.47247	TRUE	FALSE	0	1.8308e-12	4.2774e-11	--	Symbols: | HXXXD-type acyl-transferase family protein | chr1:11271744-11273078 REVERSE LENGTH=444	sp|O24645|HCBT1_DIACA Anthranilate N-benzoyltransferase protein 1 OS=Dianthus caryophyllus GN=HCBT1 PE=1 SV=1//6.73227e-33
Prupe.5G024500	2576.67	1211.54	679.328	-1.0887	-0.84884	TRUE	FALSE	0	3.614e-07	0.00095313	--	Symbols: | membrane protein, putative | chr1:11537572-11539756 REVERSE LENGTH=512	sp|Q9FVQ4|PLGG1_ARATH Plastidal glycolate/glycerate translocator 1, chloroplastic OS=Arabidopsis thaliana GN=PLGG1 PE=2 SV=1//0
Prupe.5G027900	1008.06	424.089	330.262	-1.2491	-0.3746	TRUE	FALSE	0	6.174e-07	5.6631e-06	--	Symbols: | Protein of unknown function (DUF760) | chr1:11568701-11570241 FORWARD LENGTH=406	-//-
Prupe.5G042300	441.277	115.819	206.424	-1.9298	0.8158	TRUE	FALSE	0	1.2921e-09	1.9153e-08	--	Symbols: NRT1.5 | nitrate transporter 1.5 | chr1:11715337-11719807 REVERSE LENGTH=614	sp|Q9LQL2|PTR14_ARATH Protein NRT1/ PTR FAMILY 7.3 OS=Arabidopsis thaliana GN=NPF7.3 PE=1 SV=2//0
Prupe.5G039500	2027.74	1005.76	514.636	-1.0116	-0.98145	TRUE	FALSE	0	3.614e-07	0.00038173	--	Symbols: FdC1 | 2Fe-2S ferredoxin-like superfamily protein | chr1:11771969-11774117 REVERSE LENGTH=181	sp|P08451|FER2_SYNP6 Ferredoxin-2 OS=Synechococcus sp. (strain ATCC 27144 / PCC 6301 / SAUG 1402/1) GN=petF2 PE=3 SV=2//7.16856e-25
Prupe.5G035400	25364.6	5862.93	4509.99	-2.1131	-0.39357	TRUE	FALSE	0	0.0005466	0.0024888	--	Symbols: ATMYC2, RD22BP1, JAI1, JIN1, MYC2, ZBF1 | Basic helix-loop-helix (bHLH) DNA-binding family protein | chr1:11799042-11800913 REVERSE LENGTH=623	sp|Q39204|MYC2_ARATH Transcription factor MYC2 OS=Arabidopsis thaliana GN=MYC2 PE=1 SV=2//0
Prupe.5G034500	6355.21	2614.41	1325.05	-1.2815	-0.99508	TRUE	FALSE	0	3.6143e-05	0.00022288	--	Symbols: | unknown protein; FUNCTIONS IN: molecular_function unknown; INVOLVED IN: biological_process unknown; LOCATED IN: plasma membrane; EXPRESSED IN: 21 plant structures; EXPRESSED DURING: 11 growth stages; BEST Arabidopsis thaliana protein match is: unknown protein (TAIR:AT2G35200.1); Has 45 Blast hits to 45 proteins in 8 species: Archae - 0; Bacteria - 0; Metazoa - 0; Fungi - 0; Plants - 45…	-//-
Prupe.2G197400	1357.3	554.71	370.336	-1.2909	-0.59612	TRUE	FALSE	0	1.5822e-07	1.6203e-06	--	Symbols: | UDP-Glycosyltransferase superfamily protein | chr1:11920582-11923506 REVERSE LENGTH=610	sp|O82627|SSG1_ANTMA Granule-bound starch synthase 1, chloroplastic/amyloplastic OS=Antirrhinum majus GN=WAXY PE=2 SV=1//0
Prupe.5G133800	659.282	294.334	231.588	-1.1634	-0.36148	TRUE	FALSE	0	0.002076	0.0079716	--	Symbols: | Subtilase family protein | chr1:11941438-11944599 FORWARD LENGTH=773	sp|Q9MAP5|SBT33_ARATH Subtilisin-like protease SBT3.3 OS=Arabidopsis thaliana GN=SBT3.3 PE=2 SV=1//0
Prupe.5G135300	5360.27	487.711	683.584	-3.4582	0.47138	TRUE	FALSE	0	2.6509e-42	8.4016e-40	--	Symbols: | unknown protein; FUNCTIONS IN: molecular_function unknown; INVOLVED IN: anaerobic respiration; LOCATED IN: endomembrane system; EXPRESSED IN: 13 plant structures; EXPRESSED DURING: 6 growth stages; Has 20 Blast hits to 20 proteins in 8 species: Archae - 0; Bacteria - 0; Metazoa - 0; Fungi - 0; Plants - 20; Viruses - 0; Other Eukaryotes - 0 (source: NCBI BLink). | chr1:11972336-11972536…	-//-
Prupe.5G135400	3936.72	1464.8	1689.28	-1.4263	0.1909	TRUE	FALSE	0	3.2057e-07	3.1236e-06	--	Symbols: ANAC014, NAC014 | NAC 014 | chr1:11975518-11978493 REVERSE LENGTH=648	sp|B5X570|NAC14_ARATH NAC domain-containing protein 14 OS=Arabidopsis thaliana GN=NAC014 PE=2 SV=1//3.45862e-130
Prupe.7G026400	716.45	351.485	378.831	-1.0274	0.092693	TRUE	FALSE	0	3.614e-07	0.00079373	--	Symbols: | MATE efflux family protein | chr1:12005084-12008618 FORWARD LENGTH=494	sp|Q9LYT3|TT12_ARATH Protein TRANSPARENT TESTA 12 OS=Arabidopsis thaliana GN=TT12 PE=2 SV=1//4.3249e-101
Prupe.8G041200	38.7557	0.302267	0.336611	-7.0024	0.13625	TRUE	FALSE	0	0.0056153	0.018885	--	Symbols: | Pyridoxal phosphate (PLP)-dependent transferases superfamily protein | chr1:12396561-12398299 REVERSE LENGTH=463	sp|Q93Z38|TAR4_ARATH Tryptophan aminotransferase-related protein 4 OS=Arabidopsis thaliana GN=TAR4 PE=2 SV=2//8.93379e-166
Prupe.1G336000	6210.66	2984.84	1701.85	-1.0571	-0.82568	TRUE	FALSE	0	3.614e-07	1.2151e-05	--	Symbols: | lectin protein kinase family protein | chr1:12503450-12505939 FORWARD LENGTH=829	sp|Q9XID3|Y1343_ARATH G-type lectin S-receptor-like serine/threonine-protein kinase At1g34300 OS=Arabidopsis thaliana GN=At1g34300 PE=2 SV=1//1.66999e-112
Prupe.8G056100	5350.72	2321.71	1227.72	-1.2045	-0.93331	TRUE	FALSE	0	4.3118e-08	4.8921e-07	--	Symbols: | leucine-rich repeat transmembrane protein kinase family protein | chr1:12584587-12587570 FORWARD LENGTH=966	sp|Q9SHI2|Y1723_ARATH Leucine-rich repeat receptor-like serine/threonine-protein kinase At1g17230 OS=Arabidopsis thaliana GN=At1g17230 PE=2 SV=2//8.78191e-10
Prupe.1G518200	309.822	138.552	152.705	-1.161	0.12542	TRUE	FALSE	0	0.016975	0.048239	--	Symbols: GRF11, GF14 OMICRON, RHS5 | general regulatory factor 11 | chr1:12744062-12745603 REVERSE LENGTH=255	sp|P93212|14337_SOLLC 14-3-3 protein 7 OS=Solanum lycopersicum GN=TFT7 PE=2 SV=2//7.34369e-151
Prupe.1G524600	5673.86	1755.43	1130.96	-1.6925	-0.65083	TRUE	FALSE	0	4.2479e-08	4.8241e-07	--	Symbols: | RING/U-box superfamily protein | chr1:12965046-12966113 FORWARD LENGTH=327	sp|Q9C7I1|ATL34_ARATH RING-H2 finger protein ATL34 OS=Arabidopsis thaliana GN=ATL34 PE=2 SV=1//3.01284e-54
Prupe.7G164400	26.2	3.78005	2.0102	-2.7931	-0.92474	TRUE	FALSE	0	0.012457	0.037162	--	Symbols: | Protein kinase family protein with leucine-rich repeat domain | chr1:13220940-13224386 FORWARD LENGTH=1120	sp|Q9LP24|Y1571_ARATH Probable leucine-rich repeat receptor-like protein kinase At1g35710 OS=Arabidopsis thaliana GN=At1g35710 PE=2 SV=1//8.63415e-44
Prupe.3G115800	1492.39	727.932	398.615	-1.0358	-0.88383	TRUE	FALSE	0	3.614e-07	8.1523e-05	--	Symbols: | Protein kinase family protein with leucine-rich repeat domain | chr1:13220940-13224386 FORWARD LENGTH=1120	sp|Q9LP24|Y1571_ARATH Probable leucine-rich repeat receptor-like protein kinase At1g35710 OS=Arabidopsis thaliana GN=At1g35710 PE=2 SV=1//0
Prupe.8G028300	4005.76	1306.33	849.276	-1.6166	-0.63524	TRUE	FALSE	0	9.5174e-13	2.3133e-11	--	Symbols: | Inositol monophosphatase family protein | chr1:16468184-16470347 FORWARD LENGTH=341	sp|P46276|F16P2_SOLTU Fructose-1,6-bisphosphatase, cytosolic OS=Solanum tuberosum PE=2 SV=1//0
Prupe.8G018700	58638.5	9502.98	13665	-2.6254	0.50708	TRUE	FALSE	0	0.012096	0.036246	--	Symbols: | Plant stearoyl-acyl-carrier-protein desaturase family protein | chr1:16577662-16579549 FORWARD LENGTH=391	sp|Q84VY3|STAD6_ARATH Acyl-[acyl-carrier-protein] desaturase 6, chloroplastic OS=Arabidopsis thaliana GN=S-ACP-DES6 PE=2 SV=2//0
Prupe.1G495400	6954.06	1128.01	850.423	-2.6241	-0.42229	TRUE	FALSE	0	1.8121e-16	6.6842e-15	--	Symbols: CH1, ATCAO, CAO | Pheophorbide a oxygenase family protein with Rieske [2Fe-2S] domain | chr1:16848664-16851152 REVERSE LENGTH=536	sp|Q9MBA1|CAO_ARATH Chlorophyllide a oxygenase, chloroplastic OS=Arabidopsis thaliana GN=CAO PE=1 SV=1//0
Prupe.1G434500	4689.72	1840.92	2234.65	-1.3491	0.26494	TRUE	FALSE	0	1.1828e-09	1.7696e-08	--	Symbols: ABF2, AREB1, ATAREB1 | abscisic acid responsive elements-binding factor 2 | chr1:17165420-17167415 REVERSE LENGTH=416	sp|Q9M7Q4|AI5L5_ARATH ABSCISIC ACID-INSENSITIVE 5-like protein 5 OS=Arabidopsis thaliana GN=ABF2 PE=1 SV=1//1.48625e-88
Prupe.3G196000	97.5904	6.6214	4.98931	-3.8815	-0.42209	TRUE	FALSE	0	3.2096e-09	4.434e-08	--	Symbols: AtRLP6, RLP6 | receptor like protein 6 | chr1:17183550-17186534 REVERSE LENGTH=994	sp|Q9C9H7|RLP12_ARATH Receptor-like protein 12 OS=Arabidopsis thaliana GN=RLP12 PE=2 SV=2//1.01596e-13
Prupe.4G279000	19.2782	1.69553	1.67211	-3.5072	-0.028211	TRUE	FALSE	0	0.015312	0.044255	--	Symbols: AtRLP6, RLP6 | receptor like protein 6 | chr1:17183550-17186534 REVERSE LENGTH=994	sp|Q9C9H7|RLP12_ARATH Receptor-like protein 12 OS=Arabidopsis thaliana GN=RLP12 PE=2 SV=2//1.55191e-10
Prupe.8G232500	1333.63	578.25	476.66	-1.2056	-0.29296	TRUE	FALSE	0	6.8211e-07	6.1937e-06	--	Symbols: OSB1 | Primosome PriB/single-strand DNA-binding | chr1:17561514-17562859 REVERSE LENGTH=261	sp|Q9SX99|OSB1_ARATH Protein OSB1, mitochondrial OS=Arabidopsis thaliana GN=OSB1 PE=1 SV=1//4.09981e-26
Prupe.6G281500	2175.33	1042.29	659.284	-1.0615	-0.67538	TRUE	FALSE	0	3.614e-07	0.001187	--	Symbols: AtRLP7, RLP7 | receptor like protein 7 | chr1:17643976-17647035 FORWARD LENGTH=1019	sp|Q9C9H7|RLP12_ARATH Receptor-like protein 12 OS=Arabidopsis thaliana GN=RLP12 PE=2 SV=2//9.23155e-28
Prupe.1G110800	1652.29	780.349	964.901	-1.0823	0.29248	TRUE	FALSE	0	3.614e-07	5.0203e-05	--	Symbols: | Protein phosphatase 2C family protein | chr1:17720064-17721698 REVERSE LENGTH=383	sp|Q9LNF4|P2C13_ARATH Probable protein phosphatase 2C 13 OS=Arabidopsis thaliana GN=At1g48040 PE=2 SV=2//3.06107e-143
Prupe.1G103600	6301.41	2465.36	1701.69	-1.3539	-0.5494	TRUE	FALSE	0	8.188e-10	1.2626e-08	--	Symbols: | unknown protein; FUNCTIONS IN: molecular_function unknown; INVOLVED IN: biological_process unknown; LOCATED IN: endomembrane system; EXPRESSED IN: 24 plant structures; EXPRESSED DURING: 15 growth stages; Has 96 Blast hits to 87 proteins in 37 species: Archae - 0; Bacteria - 2; Metazoa - 12; Fungi - 2; Plants - 65; Viruses - 0; Other Eukaryotes - 15 (source: NCBI BLink). | chr1:17847391…	-//-
Prupe.5G237700	8427.56	3223.85	2409.95	-1.3863	-0.43448	TRUE	FALSE	0	1.5665e-07	1.605e-06	--	Symbols: | Protein of unknown function (DUF760) | chr1:17908746-17910345 REVERSE LENGTH=423	-//-
Prupe.8G105700	1378.26	399.779	247.123	-1.7856	-0.70887	TRUE	FALSE	0	8.8483e-13	2.1594e-11	--	Symbols: | cytochrome c biogenesis protein family | chr1:18276794-18279204 FORWARD LENGTH=547	sp|Q9XIA4|CCS1_ARATH Cytochrome c biogenesis protein CCS1, chloroplastic OS=Arabidopsis thaliana GN=CCS1 PE=1 SV=1//0
Prupe.8G108400	3634.85	1038.7	907.101	-1.8071	-0.21029	TRUE	FALSE	0	4.2205e-05	0.00025568	--	Symbols: LACS2, LRD2 | long-chain acyl-CoA synthetase 2 | chr1:18291188-18295641 FORWARD LENGTH=665	sp|Q9XIA9|LACS2_ARATH Long chain acyl-CoA synthetase 2 OS=Arabidopsis thaliana GN=LACS2 PE=2 SV=1//0
Prupe.8G122300	330.4	138.19	155.532	-1.2576	0.15547	TRUE	FALSE	0	9.7835e-05	0.00054274	--	Symbols: KRP7, ICN6, ICK5 | Cyclin-dependent kinase inhibitor family protein | chr1:18365692-18366559 REVERSE LENGTH=195	sp|Q94CL9|KRP7_ARATH Cyclin-dependent kinase inhibitor 7 OS=Arabidopsis thaliana GN=KRP7 PE=1 SV=2//4.29975e-20
Prupe.5G033700	152.596	57.5243	109.922	-1.4075	0.92138	TRUE	FALSE	0	0.0011749	0.0048783	--	Symbols: ABF1 | abscisic acid responsive element-binding factor 1 | chr1:18400826-18402362 FORWARD LENGTH=403	sp|Q9M7Q5|AI5L4_ARATH ABSCISIC ACID-INSENSITIVE 5-like protein 4 OS=Arabidopsis thaliana GN=ABF1 PE=1 SV=1//6.23801e-18
Prupe.1G355600	17694.2	5341.96	3123.08	-1.7278	-0.78935	TRUE	FALSE	0	2.2754e-15	7.5079e-14	--	Symbols: FTSH1 | FTSH protease 1 | chr1:18614398-18616930 REVERSE LENGTH=716	sp|O82150|FTSH_TOBAC ATP-dependent zinc metalloprotease FTSH, chloroplastic OS=Nicotiana tabacum GN=FTSH PE=2 SV=2//0
Prupe.1G070700	1460.86	198.358	104.8	-2.8806	-0.93621	TRUE	FALSE	0	7.7213e-28	8.2923e-26	--	Symbols: ATHX, ATX, THX | thioredoxin X | chr1:18638606-18639464 REVERSE LENGTH=182	sp|Q8LD49|TRXX_ARATH Thioredoxin X, chloroplastic OS=Arabidopsis thaliana GN=ATHX PE=2 SV=2//1.18404e-59
Prupe.4G202500	515.539	186.121	104.537	-1.4698	-0.84498	TRUE	FALSE	0	0.0010575	0.0044434	--	Symbols: | unknown protein; FUNCTIONS IN: molecular_function unknown; INVOLVED IN: biological_process unknown; LOCATED IN: chloroplast, chloroplast stroma; EXPRESSED IN: 22 plant structures; EXPRESSED DURING: 13 growth stages; Has 26 Blast hits to 26 proteins in 9 species: Archae - 0; Bacteria - 0; Metazoa - 0; Fungi - 0; Plants - 26; Viruses - 0; Other Eukaryotes - 0 (source: NCBI BLink). | chr1…	-//-
Prupe.6G013900	1616.07	600.109	318.794	-1.4292	-0.92602	TRUE	FALSE	0	1.705e-09	2.483e-08	--	Symbols: | Plastid-lipid associated protein PAP / fibrillin family protein | chr1:18935380-18937484 FORWARD LENGTH=409	sp|Q8LAP6|PAP12_ARATH Probable plastid-lipid-associated protein 12, chloroplastic OS=Arabidopsis thaliana GN=PAP12 PE=2 SV=1//6.39645e-176
Prupe.3G302200	4108.39	977.916	997.597	-2.0708	0.012666	TRUE	FALSE	0	3.5573e-05	0.00021982	--	Symbols: | Galactose oxidase/kelch repeat superfamily protein | chr1:19115702-19117381 FORWARD LENGTH=415	sp|Q9LK31|Y3272_ARATH Kelch repeat-containing protein At3g27220 OS=Arabidopsis thaliana GN=At3g27220 PE=2 SV=1//0
Prupe.1G260400	1420.32	8.56038	7.05504	-7.3743	-0.29484	TRUE	FALSE	0	0.00019878	0.0010122	--	Symbols: IAR3, JR3 | peptidase M20/M25/M40 family protein | chr1:19199562-19201424 FORWARD LENGTH=440	sp|Q8S9S4|ILL1_ORYSJ IAA-amino acid hydrolase ILR1-like 1 OS=Oryza sativa subsp. japonica GN=ILL1 PE=2 SV=1//5.79274e-166
Prupe.3G056400	387.833	188.756	211.4	-1.0389	0.14839	TRUE	FALSE	0	3.614e-07	0.0035536	--	Symbols: AR791 | actin binding protein family | chr1:19369788-19371862 FORWARD LENGTH=573	sp|Q9LI74|CHUP1_ARATH Protein CHUP1, chloroplastic OS=Arabidopsis thaliana GN=CHUP1 PE=1 SV=1//4.23033e-59
Prupe.3G068100	1203.72	327.905	224.217	-1.8761	-0.56411	TRUE	FALSE	0	0.00024412	0.0012167	--	Symbols: ATROPGEF11, ROPGEF11, PIRF1 | RHO guanyl-nucleotide exchange factor 11 | chr1:19458844-19459235 REVERSE LENGTH=94	sp|Q94748|DYL2_SCHMA Probable dynein light chain OS=Schistosoma mansoni PE=3 SV=1//9.20553e-17
Prupe.3G090600	1729.4	202.26	155.447	-3.096	-0.39347	TRUE	FALSE	0	7.6425e-20	3.9251e-18	--	Symbols: | alpha/beta-Hydrolases superfamily protein | chr1:19563039-19565260 REVERSE LENGTH=380	sp|Q6Q3H0|DHLA_XANFL Haloalkane dehalogenase OS=Xanthobacter flavus GN=dhlA PE=3 SV=1//1.02913e-12
Prupe.3G084900	5471.22	461.85	597.942	-3.5664	0.35854	TRUE	FALSE	0	2.9485e-16	1.0632e-14	--	Symbols: | unknown protein; FUNCTIONS IN: molecular_function unknown; INVOLVED IN: biological_process unknown; LOCATED IN: endomembrane system; BEST Arabidopsis thaliana protein match is: unknown protein (TAIR:AT3G15760.1); Has 35333 Blast hits to 34131 proteins in 2444 species: Archae - 798; Bacteria - 22429; Metazoa - 974; Fungi - 991; Plants - 531; Viruses - 0; Other Eukaryotes - 9610 (source:…	-//-
Prupe.3G083600	502.529	143.659	77.5426	-1.8066	-0.9072	TRUE	FALSE	0	2.4474e-09	3.4554e-08	--	Symbols: ATRBL5, RBL5 | RHOMBOID-like protein 5 | chr1:19587637-19588958 FORWARD LENGTH=309	sp|Q9SSR0|RBL5_ARATH RHOMBOID-like protein 5 OS=Arabidopsis thaliana GN=RBL5 PE=3 SV=1//2.84375e-74
Prupe.7G237500	3923.23	874.085	567.583	-2.1662	-0.63842	TRUE	FALSE	0	9.2817e-05	0.00051812	--	Symbols: | unknown protein; BEST Arabidopsis thaliana protein match is: unknown protein (TAIR:AT3G15630.1); Has 61 Blast hits to 61 proteins in 13 species: Archae - 0; Bacteria - 0; Metazoa - 0; Fungi - 0; Plants - 61; Viruses - 0; Other Eukaryotes - 0 (source: NCBI BLink). | chr1:19641007-19641360 FORWARD LENGTH=117	-//-
Prupe.3G078300	4326.35	1751.5	1180.71	-1.3046	-0.58428	TRUE	FALSE	0	9.3098e-09	1.1827e-07	--	Symbols: | unknown protein; BEST Arabidopsis thaliana protein match is: unknown protein (TAIR:AT3G15630.1); Has 61 Blast hits to 61 proteins in 13 species: Archae - 0; Bacteria - 0; Metazoa - 0; Fungi - 0; Plants - 61; Viruses - 0; Other Eukaryotes - 0 (source: NCBI BLink). | chr1:19641007-19641360 FORWARD LENGTH=117	-//-
Prupe.1G468100	171.169	7.89371	11.7128	-4.4386	0.55519	TRUE	FALSE	0	3.6397e-16	1.3046e-14	--	Symbols: | 2-oxoglutarate (2OG) and Fe(II)-dependent oxygenase superfamily protein | chr1:19664044-19665362 FORWARD LENGTH=314	sp|Q945B6|AOP1L_ARATH Probable 2-oxoglutarate-dependent dioxygenase AOP1.2 OS=Arabidopsis thaliana GN=AOP1.2 PE=2 SV=1//1.11631e-74
Prupe.5G048100	22.457	0	0	#NAME?	NA	#NAME?	#VALUE!	#VALUE!	3.614e-07	0.023733	--	Symbols: | 2-oxoglutarate (2OG) and Fe(II)-dependent oxygenase superfamily protein | chr1:19664044-19665362 FORWARD LENGTH=314	sp|Q945B6|AOP1L_ARATH Probable 2-oxoglutarate-dependent dioxygenase AOP1.2 OS=Arabidopsis thaliana GN=AOP1.2 PE=2 SV=1//2.74539e-52
Prupe.4G187300	11156.3	1530.14	1281.53	-2.8661	-0.27206	TRUE	FALSE	0	4.5177e-35	8.7756e-33	--	Symbols: | Peroxisomal membrane 22 kDa (Mpv17/PMP22) family protein | chr1:19685856-19687678 FORWARD LENGTH=366	sp|Q2KIY1|PXMP2_BOVIN Peroxisomal membrane protein 2 OS=Bos taurus GN=PXMP2 PE=2 SV=3//1.76155e-20
Prupe.4G185600	1019.61	393.386	404.027	-1.374	0.023074	TRUE	FALSE	0	7.7151e-08	8.3746e-07	--	Symbols: GCR2, GPCR | G protein coupled receptor | chr1:19709360-19711048 REVERSE LENGTH=410	sp|F4IEM5|GCR2_ARATH LanC-like protein GCR2 OS=Arabidopsis thaliana GN=GCR2 PE=1 SV=1//0
Prupe.4G152300	5698.6	2777.64	1749.23	-1.0368	-0.68229	TRUE	FALSE	0	3.614e-07	0.033472	--	Symbols: NTMC2TYPE6.1, NTMC2T6.1 | Calcium-dependent lipid-binding (CaLB domain) family protein | chr1:19996556-20000127 FORWARD LENGTH=751	sp|Q93XX4|C2D61_ARATH C2 domain-containing protein At1g53590 OS=Arabidopsis thaliana GN=NTMC2T6.1 PE=1 SV=2//0
Prupe.4G154300	1864.79	828.771	590.753	-1.17	-0.5033	TRUE	FALSE	0	4.9647e-07	4.6477e-06	--	Symbols: MSRB1, ATMSRB1 | methionine sulfoxide reductase B 1 | chr1:20036687-20038074 FORWARD LENGTH=202	sp|Q9C8M2|MSRB1_ARATH Peptide methionine sulfoxide reductase B1, chloroplastic OS=Arabidopsis thaliana GN=MSRB1 PE=1 SV=1//1.90949e-79
Prupe.5G096400	57.4287	1.51133	1.68379	-5.2479	0.13689	TRUE	FALSE	0	0.00012372	0.00066801	--	Symbols: | Protein of unknown function (DUF567) | chr1:20112295-20113057 FORWARD LENGTH=217	sp|Q67XV7|LOR3_ARATH Protein LURP-one-related 3 OS=Arabidopsis thaliana GN=At1g53890 PE=2 SV=2//2.34909e-36
Prupe.3G031700	48.1407	13.0385	7.73553	-1.8845	-0.76365	TRUE	FALSE	0	0.012653	0.037673	--	Symbols: | Protein of unknown function (DUF581) | chr1:20132363-20132842 FORWARD LENGTH=126	-//-
Prupe.3G034800	777.788	345.228	376.55	-1.1718	0.11094	TRUE	FALSE	0	0.011234	0.034059	--	Symbols: | HSP20-like chaperones superfamily protein | chr1:20179558-20180122 REVERSE LENGTH=155	sp|Q9SYG1|HS174_ARATH 17.4 kDa class III heat shock protein OS=Arabidopsis thaliana GN=HSP17.4B PE=2 SV=1//2.74371e-40
Prupe.3G035700	4767.13	2219.66	2349.11	-1.1028	0.063821	TRUE	FALSE	0	2.4127e-05	0.00015491	--	Symbols: | Dormancy/auxin associated family protein | chr1:20182683-20183242 FORWARD LENGTH=123	-//-
Prupe.7G196800	1837.27	851.074	776.531	-1.1102	-0.1469	TRUE	FALSE	0	2.5521e-06	2.0432e-05	--	Symbols: ATCCX4, CCX4 | cation calcium exchanger 4 | chr1:20202118-20204052 FORWARD LENGTH=644	sp|Q9SYG9|CCX4_ARATH Cation/calcium exchanger 4 OS=Arabidopsis thaliana GN=CCX4 PE=2 SV=1//0
Prupe.3G039700	16604.1	5048.14	3921.15	-1.7177	-0.37956	TRUE	FALSE	0	8.6455e-09	1.1089e-07	--	Symbols: RSH3, AT-RSH3, ATRSH3 | RELA/SPOT homolog 3 | chr1:20211177-20213761 FORWARD LENGTH=715	sp|Q9SYH1|RSH3C_ARATH Probable GTP diphosphokinase RSH3, chloroplastic OS=Arabidopsis thaliana GN=RSH3 PE=2 SV=1//0
Prupe.2G324500	2185.91	570.644	505.353	-1.9376	-0.18947	TRUE	FALSE	0	8.1451e-16	2.8229e-14	--	Symbols: RSH3, AT-RSH3, ATRSH3 | RELA/SPOT homolog 3 | chr1:20211177-20213761 FORWARD LENGTH=715	sp|Q9SYH1|RSH3C_ARATH Probable GTP diphosphokinase RSH3, chloroplastic OS=Arabidopsis thaliana GN=RSH3 PE=2 SV=1//1.62992e-27
Prupe.6G339400	4186.75	1426.05	1019.95	-1.5538	-0.49821	TRUE	FALSE	0	4.9765e-12	1.0897e-10	--	Symbols: | unknown protein; FUNCTIONS IN: molecular_function unknown; INVOLVED IN: biological_process unknown; LOCATED IN: chloroplast; EXPRESSED IN: 24 plant structures; EXPRESSED DURING: 15 growth stages; CONTAINS InterPro DOMAIN/s: Protein of unknown function DUF1517 (InterPro:IPR010903); Has 276 Blast hits to 275 proteins in 83 species: Archae - 0; Bacteria - 108; Metazoa - 6; Fungi - 0; Plan…	-//-
Prupe.6G336800	2055.39	921.393	897.574	-1.1575	-0.052172	TRUE	FALSE	0	0.001344	0.0054721	--	Symbols: | Esterase/lipase/thioesterase family protein | chr1:20380649-20384953 REVERSE LENGTH=704	sp|Q9ZVN2|Y1457_ARATH Acyltransferase-like protein At1g54570, chloroplastic OS=Arabidopsis thaliana GN=At1g54570 PE=2 SV=1//0
Prupe.7G085400	2404.19	1139.98	1164.95	-1.0765	0.01698	TRUE	FALSE	0	3.614e-07	2.1286e-05	--	Symbols: SR33, ATSCL33, SCL33, At-SCL33 | SC35-like splicing factor 33 | chr1:20630676-20632695 FORWARD LENGTH=287	sp|Q9SEU4|SRC33_ARATH Serine/arginine-rich SC35-like splicing factor SCL33 OS=Arabidopsis thaliana GN=SCL33 PE=1 SV=1//5.73176e-47
Prupe.6G002700	2720.93	324.46	216.747	-3.068	-0.59608	TRUE	FALSE	0	3.7467e-12	8.4107e-11	--	Symbols: ZKT | protein containing PDZ domain, a K-box domain, and a TPR region | chr1:20713822-20715351 FORWARD LENGTH=335	-//-
Prupe.6G000500	21.4371	0	0	#NAME?	NA	#NAME?	#VALUE!	#VALUE!	3.614e-07	0.012354	--	Symbols: sks12 | SKU5 similar 12 | chr1:20757882-20759771 FORWARD LENGTH=555	sp|Q00624|ASOL_BRANA L-ascorbate oxidase homolog OS=Brassica napus GN=Bp10 PE=2 SV=1//0
Prupe.4G143600	1120.2	250.265	268.284	-2.1622	0.085636	TRUE	FALSE	0	0.00039087	0.0018479	--	Symbols: NAC1, ANAC022 | NAC domain containing protein 1 | chr1:20946852-20949144 REVERSE LENGTH=324	sp|Q84TE6|NAC22_ARATH NAC domain-containing protein 21/22 OS=Arabidopsis thaliana GN=NAC021 PE=1 SV=2//3.80159e-109
Prupe.4G105100	13330.9	6068.97	3526.14	-1.1352	-0.79879	TRUE	FALSE	0	2.0117e-07	2.0274e-06	--	Symbols: | Leucine-rich repeat transmembrane protein kinase | chr1:20994931-21000887 REVERSE LENGTH=1032	sp|C0LGH2|Y1561_ARATH Probable LRR receptor-like serine/threonine-protein kinase At1g56130 OS=Arabidopsis thaliana GN=At1g56130 PE=2 SV=2//0
Prupe.6G315800	1191.29	390.393	352.09	-1.6095	-0.16368	TRUE	FALSE	0	1.2525e-05	8.6446e-05	--	Symbols: | Chaperone DnaJ-domain superfamily protein | chr1:21079022-21080168 REVERSE LENGTH=156	sp|Q72GN6|DNAJ_THET2 Chaperone protein DnaJ OS=Thermus thermophilus (strain HB27 / ATCC BAA-163 / DSM 7039) GN=dnaJ PE=3 SV=1//2.32679e-16
Prupe.6G311900	3637.23	691.984	508.345	-2.394	-0.4587	TRUE	FALSE	0	3.1751e-24	2.5158e-22	--	Symbols: | haloacid dehalogenase-like hydrolase family protein | chr1:21159775-21167092 FORWARD LENGTH=1055	sp|A4IF69|NHLC2_BOVIN NHL repeat-containing protein 2 OS=Bos taurus GN=NHLRC2 PE=2 SV=1//9.75391e-133
Prupe.7G012500	11922.2	5268.55	6016.72	-1.1782	0.17648	TRUE	FALSE	0	4.7178e-08	5.2977e-07	--	Symbols: CAT2 | cationic amino acid transporter 2 | chr1:21464185-21468141 REVERSE LENGTH=635	sp|Q9ASS7|CAAT2_ARATH Cationic amino acid transporter 2, vacuolar OS=Arabidopsis thaliana GN=CAT2 PE=2 SV=1//0
Prupe.1G531900	4709.99	2176.95	1376.97	-1.1134	-0.67519	TRUE	FALSE	0	5.9056e-07	5.4356e-06	--	Symbols: MSL3 | MSCS-like 3 | chr1:21548370-21552488 REVERSE LENGTH=678	sp|Q8L7W1|MSL3_ARATH Mechanosensitive ion channel protein 3, chloroplastic OS=Arabidopsis thaliana GN=MSL3 PE=1 SV=1//0
Prupe.1G541100	22012.8	7361.82	5331.29	-1.5802	-0.47999	TRUE	FALSE	0	1.1151e-10	1.9535e-09	--	Symbols: HEMA1 | Glutamyl-tRNA reductase family protein | chr1:21624028-21626051 REVERSE LENGTH=543	sp|P93111|HEM11_CUCSA Glutamyl-tRNA reductase 1, chloroplastic OS=Cucumis sativus GN=HEMA1 PE=2 SV=1//0
Prupe.1G420800	2312.67	1078.3	699.339	-1.1008	-0.64149	TRUE	FALSE	0	0.0031516	0.01149	--	Symbols: | Uncharacterised conserved protein UCP031279 | chr1:21707407-21707946 FORWARD LENGTH=179	-//-
Prupe.1G422400	1131.74	338.574	409.559	-1.741	0.25993	TRUE	FALSE	0	0.0038646	0.013725	--	Symbols: ZCF37 | ZCF37 | chr1:21887860-21888495 FORWARD LENGTH=211	-//-
Prupe.1G430900	1413.08	283.286	182.894	-2.3185	-0.64679	TRUE	FALSE	0	0.0064113	0.021204	--	Symbols: | Serine/threonine-protein kinase WNK (With No Lysine)-related | chr1:22139282-22141585 FORWARD LENGTH=386	sp|P0C7P8|LHWL1_ARATH Transcription factor EMB1444 OS=Arabidopsis thaliana GN=EMB1444 PE=2 SV=1//1.69765e-12
Prupe.1G256200	25881.5	12779	7638.59	-1.0182	-0.75764	TRUE	FALSE	0	3.614e-07	1.4069e-05	--	Symbols: ATTPS10, TPS10 | trehalose phosphate synthase | chr1:22177246-22180073 REVERSE LENGTH=861	sp|O80738|TPS10_ARATH Probable alpha,alpha-trehalose-phosphate synthase [UDP-forming] 10 OS=Arabidopsis thaliana GN=TPS10 PE=2 SV=1//0
Prupe.1G171000	12343.1	6137.03	5447.74	-1.0081	-0.18639	TRUE	FALSE	0	3.614e-07	2.6756e-05	--	Symbols: | DC1 domain-containing protein | chr1:22261978-22264243 FORWARD LENGTH=578	sp|O80763|NRX1_ARATH Probable nucleoredoxin 1 OS=Arabidopsis thaliana GN=At1g60420 PE=1 SV=1//3.20056e-36
Prupe.1G252200	650.443	216.524	295.838	-1.5869	0.43555	TRUE	FALSE	0	0.0024585	0.0092327	--	Symbols: | DC1 domain-containing protein | chr1:22261978-22264243 FORWARD LENGTH=578	sp|O80763|NRX1_ARATH Probable nucleoredoxin 1 OS=Arabidopsis thaliana GN=At1g60420 PE=1 SV=1//7.48229e-35
Prupe.1G360200	3046.31	1478.95	2144.59	-1.0425	0.52255	TRUE	FALSE	0	3.614e-07	2.6746e-05	--	Symbols: | DC1 domain-containing protein | chr1:22261978-22264243 FORWARD LENGTH=578	sp|Q0JIL1|NRX2_ORYSJ Probable nucleoredoxin 2 OS=Oryza sativa subsp. japonica GN=Os01g0794400 PE=2 SV=1//5.47449e-131
Prupe.8G064500	4402.78	1993.17	1272.66	-1.1434	-0.66179	TRUE	FALSE	0	2.7504e-07	2.7095e-06	--	Symbols: ABC4 | UbiA prenyltransferase family protein | chr1:22324807-22326759 REVERSE LENGTH=382	sp|Q0WUA3|MENA_ARATH 1,4-dihydroxy-2-naphthoate polyprenyltransferase, chloroplastic OS=Arabidopsis thaliana GN=ABC4 PE=1 SV=2//9.77502e-116
Prupe.4G040600	6678.01	2930.93	2780.33	-1.1881	-0.090722	TRUE	FALSE	0	7.7315e-08	8.3887e-07	--	Symbols: EDA16 | SNF2 domain-containing protein / helicase domain-containing protein / zinc finger protein-related | chr1:22535038-22540610 REVERSE LENGTH=1280	sp|O60177|YG42_SCHPO Uncharacterized ATP-dependent helicase C23E6.02 OS=Schizosaccharomyces pombe (strain 972 / ATCC 24843) GN=SPBC23E6.02 PE=3 SV=1//1.29981e-89
Prupe.4G039700	1093.04	383.064	284.529	-1.5127	-0.44498	TRUE	FALSE	0	3.0011e-09	4.1857e-08	--	Symbols: BRD4 | bromodomain 4 | chr1:22573173-22575374 FORWARD LENGTH=475	-//-
Prupe.6G097900	7026.59	1894.24	1188.49	-1.8912	-0.6874	TRUE	FALSE	0	2.2442e-17	9.209e-16	--	Symbols: MLO6, ATMLO6 | Seven transmembrane MLO family protein | chr1:22708875-22712032 REVERSE LENGTH=583	sp|Q94KB7|MLO6_ARATH MLO-like protein 6 OS=Arabidopsis thaliana GN=MLO6 PE=2 SV=2//0
Prupe.6G022000	1166.47	222.387	199.938	-2.391	-0.16831	TRUE	FALSE	0	1.9437e-19	9.7335e-18	--	Symbols: | unknown protein; LOCATED IN: chloroplast; EXPRESSED IN: 23 plant structures; EXPRESSED DURING: 15 growth stages; Has 30 Blast hits to 30 proteins in 13 species: Archae - 0; Bacteria - 0; Metazoa - 0; Fungi - 0; Plants - 30; Viruses - 0; Other Eukaryotes - 0 (source: NCBI BLink). | chr1:22995615-22997003 REVERSE LENGTH=267	-//-
Prupe.5G076300	1517.42	354.454	244.019	-2.098	-0.55369	TRUE	FALSE	0	2.142e-16	7.8531e-15	--	Symbols: BETA-VPE, BETAVPE | beta vacuolar processing enzyme | chr1:23224070-23226857 REVERSE LENGTH=486	sp|P49045|VPE_SOYBN Vacuolar-processing enzyme OS=Glycine max PE=2 SV=1//0
Prupe.5G092700	6270.2	1344.37	1747.9	-2.2216	0.36481	TRUE	FALSE	0	0.00016503	0.00085783	--	Symbols: ATRBL2, RBL2 | RHOMBOID-like 2 | chr1:23409054-23410725 REVERSE LENGTH=317	sp|Q9CAN1|RBL2_ARATH RHOMBOID-like protein 2 OS=Arabidopsis thaliana GN=RBL2 PE=1 SV=1//2.18407e-88
Prupe.5G105900	128.444	39.5658	60.0913	-1.6988	0.58575	TRUE	FALSE	0	0.0005049	0.0023152	--	Symbols: ROH1 | from the Czech &apos;roh&apos; meaning &apos;corner&apos; | chr1:23727927-23729174 FORWARD LENGTH=415	-//-
Prupe.2G183700	371.344	53.9658	106.276	-2.7826	0.96377	TRUE	FALSE	0	1.0506e-14	3.2527e-13	--	Symbols: | Protein kinase family protein | chr1:23863543-23865776 FORWARD LENGTH=717	sp|P25848|PHY1_CERPU Light-sensor Protein kinase OS=Ceratodon purpureus GN=PHY1 PE=3 SV=3//2.43914e-34
Prupe.5G121000	1455.54	200.214	104.319	-2.8619	-0.95561	TRUE	FALSE	0	4.8283e-27	4.8661e-25	--	Symbols: | Pentatricopeptide repeat (PPR) superfamily protein | chr1:23933541-23936336 FORWARD LENGTH=559	-//-
Prupe.5G129800	19958.6	6533.62	6760.12	-1.6111	0.033111	TRUE	FALSE	0	0.00030039	0.0014629	--	Symbols: ATMGL, MGL | methionine gamma-lyase | chr1:24028977-24030537 FORWARD LENGTH=441	sp|Q9SGU9|MGL_ARATH Methionine gamma-lyase OS=Arabidopsis thaliana GN=MGL PE=1 SV=1//0
Prupe.5G131200	612.654	23.905	22.3456	-4.6797	-0.11292	TRUE	FALSE	0	2.1031e-38	5.4469e-36	--	Symbols: | unknown protein; BEST Arabidopsis thaliana protein match is: unknown protein (TAIR:AT1G03055.1); Has 146 Blast hits to 146 proteins in 26 species: Archae - 0; Bacteria - 6; Metazoa - 0; Fungi - 0; Plants - 125; Viruses - 0; Other Eukaryotes - 15 (source: NCBI BLink). | chr1:24036071-24037062 FORWARD LENGTH=250	sp|Q7XA78|D27_ARATH Beta-carotene isomerase D27, chloroplastic OS=Arabidopsis thaliana GN=D27 PE=1 SV=1//7.68309e-43
Prupe.5G131500	163.049	46.4648	30.1287	-1.8111	-0.64323	TRUE	FALSE	0	2.9088e-05	0.0001837	--	Symbols: BLT | branchless trichome | chr1:24038069-24038890 FORWARD LENGTH=273	sp|F4I878|BLT_ARATH Protein BRANCHLESS TRICHOME OS=Arabidopsis thaliana GN=BLT PE=1 SV=1//1.13891e-12
Prupe.6G058300	453.474	111.36	75.5616	-2.0258	-0.57469	TRUE	FALSE	0	1.2175e-10	2.1158e-09	--	Symbols: ATAMT1;2, AMT1;2 | ammonium transporter 1;2 | chr1:24061021-24062565 REVERSE LENGTH=514	sp|Q9FVN0|AMT13_SOLLC Ammonium transporter 1 member 3 OS=Solanum lycopersicum GN=AMT1-3 PE=2 SV=1//0
Prupe.2G296600	1860.7	852.631	490.354	-1.1259	-0.81231	TRUE	FALSE	0	1.538e-06	1.2944e-05	--	Symbols: CYP89A6 | cytochrome P450, family 87, subfamily A, polypeptide 6 | chr1:24123789-24125324 FORWARD LENGTH=511	sp|Q9SRQ1|C89A9_ARATH Cytochrome P450 89A9 OS=Arabidopsis thaliana GN=CYP89A9 PE=2 SV=1//0
Prupe.6G364800	1701.16	760.844	410.121	-1.1608	-0.9051	TRUE	FALSE	0	1.0328e-06	9.0133e-06	--	Symbols: | HXXXD-type acyl-transferase family protein | chr1:24315875-24318895 FORWARD LENGTH=450	sp|Q94CD1|HHT1_ARATH Omega-hydroxypalmitate O-feruloyl transferase OS=Arabidopsis thaliana GN=HHT1 PE=1 SV=1//2.96116e-62
Prupe.6G365600	118.696	3.15591	2.68342	-5.2331	-0.2493	TRUE	FALSE	0	0.0016914	0.0066656	--	Symbols: AS2 | Lateral organ boundaries (LOB) domain family protein | chr1:24400146-24400745 FORWARD LENGTH=199	sp|O04479|LBD6_ARATH LOB domain-containing protein 6 OS=Arabidopsis thaliana GN=LBD6 PE=1 SV=1//8.90679e-75
Prupe.7G177200	227.45	107.042	73.3004	-1.0874	-0.56181	TRUE	FALSE	0	3.614e-07	0.0065022	--	Symbols: AMR1 | ascorbic acid mannose pathway regulator 1 | chr1:24460656-24461738 REVERSE LENGTH=360	sp|Q9SHX9|FB72_ARATH Putative F-box protein At1g65770 OS=Arabidopsis thaliana GN=At1g65770 PE=4 SV=1//5.37698e-42
Prupe.1G496500	785.084	235.177	167.498	-1.7391	-0.50559	TRUE	FALSE	0	2.3283e-06	1.8838e-05	--	Symbols: MMD1 | RING/FYVE/PHD zinc finger superfamily protein | chr1:24638793-24641222 REVERSE LENGTH=704	sp|Q7X6Y7|MMD1_ARATH PHD finger protein MALE MEIOCYTE DEATH 1 OS=Arabidopsis thaliana GN=MMD1 PE=2 SV=1//3.82774e-15
Prupe.3G165900	4039.94	1151.42	857.524	-1.8109	-0.43883	TRUE	FALSE	0	2.0453e-10	3.4467e-09	--	Symbols: | Eukaryotic aspartyl protease family protein | chr1:24647221-24648513 FORWARD LENGTH=430	sp|Q9LZL3|PCS1L_ARATH Aspartic proteinase PCS1 OS=Arabidopsis thaliana GN=PCS1 PE=2 SV=1//1.78571e-68
Prupe.3G017100	1009.13	455.729	355.315	-1.1469	-0.37332	TRUE	FALSE	0	9.7333e-06	6.9138e-05	--	Symbols: MYB20, AtMYB20 | myb domain protein 20 | chr1:24677322-24678246 FORWARD LENGTH=282	sp|Q50EX6|ODO1_PETHY Protein ODORANT1 OS=Petunia hybrida GN=ODO1 PE=2 SV=1//1.50208e-80
Prupe.3G158800	754.4	314.914	336.669	-1.2604	0.082273	TRUE	FALSE	0	1.1533e-05	8.0217e-05	--	Symbols: | plastid movement impaired 2 | chr1:24805770-24807405 REVERSE LENGTH=225	sp|Q6NLC8|Y1648_ARATH Uncharacterized protein At1g66480 OS=Arabidopsis thaliana GN=At1g66480 PE=2 SV=1//2.95184e-57
Prupe.3G148500	1416.04	631.077	415.217	-1.166	-0.61875	TRUE	FALSE	0	1.2032e-06	1.0362e-05	--	Symbols: PMI2, WEB2 | Plant protein of unknown function (DUF827) | chr1:24933998-24936116 REVERSE LENGTH=607	sp|Q9C9N6|PMI2_ARATH Protein PLASTID MOVEMENT IMPAIRED 2 OS=Arabidopsis thaliana GN=PMI2 PE=1 SV=1//1.51974e-76
Prupe.6G122100	113794	36451.5	20193.8	-1.6424	-0.86727	TRUE	FALSE	0	2.7233e-14	8.0093e-13	--	Symbols: PDR11, ATPDR11 | pleiotropic drug resistance 11 | chr1:24978239-24984461 FORWARD LENGTH=1454	sp|Q2PCF1|PDR2_NICPL Pleiotropic drug resistance protein 2 OS=Nicotiana plumbaginifolia GN=PDR2 PE=2 SV=1//0
Prupe.6G121200	260.469	91.2942	112.259	-1.5125	0.28105	TRUE	FALSE	0	0.0011913	0.0049381	--	Symbols: PDR11, ATPDR11 | pleiotropic drug resistance 11 | chr1:24978239-24984461 FORWARD LENGTH=1454	sp|Q2PCF1|PDR2_NICPL Pleiotropic drug resistance protein 2 OS=Nicotiana plumbaginifolia GN=PDR2 PE=2 SV=1//0
Prupe.3G240800	15410.8	6716.01	5763.5	-1.1983	-0.23532	TRUE	FALSE	0	2.433e-08	2.8826e-07	--	Symbols: LINC1 | little nuclei1 | chr1:25151561-25156032 REVERSE LENGTH=1132	sp|F4HRT5|CRWN1_ARATH Protein CROWDED NUCLEI 1 OS=Arabidopsis thaliana GN=CRWN1 PE=1 SV=1//0
Prupe.1G449600	677.573	310.109	156.689	-1.1276	-0.99938	TRUE	FALSE	0	0.0059571	0.019901	--	Symbols: | Glyoxalase/Bleomycin resistance protein/Dioxygenase superfamily protein | chr1:25188563-25190547 REVERSE LENGTH=350	sp|Q8W593|LGUC_ARATH Probable lactoylglutathione lyase, chloroplast OS=Arabidopsis thaliana GN=At1g67280 PE=1 SV=1//0
Prupe.1G224000	4622.63	2036.2	2016.29	-1.1828	-0.029249	TRUE	FALSE	0	2.0857e-07	2.0941e-06	--	Symbols: | Calmodulin-binding transcription activator protein with CG-1 and Ankyrin domains | chr1:25198182-25203126 REVERSE LENGTH=1016	sp|Q9FYG2|CMTA4_ARATH Calmodulin-binding transcription activator 4 OS=Arabidopsis thaliana GN=CMTA4 PE=1 SV=1//0
Prupe.5G151000	5272.51	2534.02	1981.53	-1.0571	-0.36924	TRUE	FALSE	0	3.614e-07	9.7653e-06	--	Symbols: | HCP-like superfamily protein with MYND-type zinc finger | chr1:25230323-25231622 FORWARD LENGTH=379	sp|Q9FYF9|FB76_ARATH F-box protein At1g67340 OS=Arabidopsis thaliana GN=At1g67340 PE=1 SV=1//1.91293e-154
Prupe.1G228600	13934.2	4583.88	4683.2	-1.604	0.016415	TRUE	FALSE	0	9.5375e-06	6.7887e-05	--	Symbols: | Galactose oxidase/kelch repeat superfamily protein | chr1:25277294-25278529 FORWARD LENGTH=376	sp|Q9CAG8|FBK28_ARATH F-box/kelch-repeat protein At1g67480 OS=Arabidopsis thaliana GN=At1g67480 PE=2 SV=1//4.35677e-161
Prupe.4G134900	3338.98	591.869	375.386	-2.4961	-0.67193	TRUE	FALSE	0	3.0986e-25	2.6847e-23	--	Symbols: | lectin protein kinase family protein | chr1:25303439-25305857 REVERSE LENGTH=587	sp|O64793|Y1675_ARATH G-type lectin S-receptor-like serine/threonine-protein kinase At1g67520 OS=Arabidopsis thaliana GN=At1g67520 PE=2 SV=3//7.16746e-29
Prupe.5G154500	5403.45	2484.62	2131.59	-1.1209	-0.23576	TRUE	FALSE	0	5.3552e-07	4.9746e-06	--	Symbols: | Protein kinase superfamily protein | chr1:25327727-25330965 REVERSE LENGTH=752	sp|Q7XUF4|CDKG2_ORYSJ Cyclin-dependent kinase G-2 OS=Oryza sativa subsp. japonica GN=CDKG-2 PE=2 SV=2//6.08168e-170
Prupe.1G246900	553.137	122.688	155.158	-2.1726	0.32315	TRUE	FALSE	0	9.3884e-13	2.2842e-11	--	Symbols: SUFE2 | sulfur E2 | chr1:25426488-25427264 FORWARD LENGTH=258	sp|Q9FXE3|SUFE2_ARATH SufE-like protein 2, chloroplastic OS=Arabidopsis thaliana GN=SUFE2 PE=2 SV=1//1.09436e-64
Prupe.1G246100	181.201	59.6761	107.931	-1.6024	0.84271	TRUE	FALSE	0	0.0077856	0.024918	--	Symbols: | RING/U-box superfamily protein | chr1:25442486-25442887 FORWARD LENGTH=133	sp|Q9SI09|XERIC_ARATH Probable E3 ubiquitin-protein ligase XERICO OS=Arabidopsis thaliana GN=XERICO PE=1 SV=1//1.97086e-19
Prupe.1G245600	639.963	285.309	223.709	-1.1655	-0.36797	TRUE	FALSE	0	0.0038492	0.013679	--	Symbols: | unknown protein; FUNCTIONS IN: molecular_function unknown; INVOLVED IN: biological_process unknown; LOCATED IN: chloroplast; EXPRESSED IN: 21 plant structures; EXPRESSED DURING: 12 growth stages; BEST Arabidopsis thaliana protein match is: unknown protein (TAIR:AT1G24577.1). | chr1:25471534-25471809 REVERSE LENGTH=91	-//-
Prupe.8G166000	10152.2	2083.97	1249.9	-2.2844	-0.75232	TRUE	FALSE	0	5.1949e-24	4.0495e-22	--	Symbols: HPR, ATHPR1 | hydroxypyruvate reductase | chr1:25493418-25495720 FORWARD LENGTH=386	sp|Q9C9W5|HPR1_ARATH Glycerate dehydrogenase HPR, peroxisomal OS=Arabidopsis thaliana GN=HPR PE=1 SV=1//0
Prupe.1G334900	15791.7	4886.88	3888.11	-1.6922	-0.3456	TRUE	FALSE	0	5.5199e-12	1.2e-10	--	Symbols: ATTPS6, TPS6 | UDP-Glycosyltransferase / trehalose-phosphatase family protein | chr1:25497493-25500241 FORWARD LENGTH=860	sp|Q94AH8|TPS6_ARATH Alpha,alpha-trehalose-phosphate synthase [UDP-forming] 6 OS=Arabidopsis thaliana GN=TPS6 PE=1 SV=2//0
Prupe.5G223300	379.138	184.82	242.34	-1.0366	0.37631	TRUE	FALSE	0	3.614e-07	0.0024197	--	Symbols: | RING/FYVE/PHD zinc finger superfamily protein | chr1:25500378-25501544 REVERSE LENGTH=314	-//-
Prupe.1G521500	8459.01	4219	3949.21	-1.0036	-0.11037	TRUE	FALSE	0	3.614e-07	4.1761e-05	--	Symbols: ANNAT5, ANN5 | annexin 5 | chr1:25519442-25520774 REVERSE LENGTH=316	sp|Q9C9X3|ANXD5_ARATH Annexin D5 OS=Arabidopsis thaliana GN=ANN5 PE=2 SV=2//8.58548e-123
Prupe.1G312700	164.571	64.7865	34.4301	-1.3449	-0.92647	TRUE	FALSE	0	0.0070912	0.023063	--	Symbols: ENDO 2 | endonuclease 2 | chr1:25596718-25598264 FORWARD LENGTH=290	sp|Q9C9G4|ENDO2_ARATH Endonuclease 2 OS=Arabidopsis thaliana GN=ENDO2 PE=1 SV=1//1.20406e-148
Prupe.1G312900	3527.44	1752.28	2435.61	-1.0094	0.46083	TRUE	FALSE	0	3.614e-07	0.0015697	--	Symbols: | Adenine nucleotide alpha hydrolases-like superfamily protein | chr1:25598518-25599261 REVERSE LENGTH=160	sp|Q8LGG8|USPAL_ARATH Universal stress protein A-like protein OS=Arabidopsis thaliana GN=At3g01520 PE=1 SV=2//3.13512e-11
Prupe.1G315600	1397.89	661.886	711.957	-1.0786	0.091389	TRUE	FALSE	0	3.614e-07	0.00026546	--	Symbols: | Protein phosphatase 2C family protein | chr1:25650262-25652255 REVERSE LENGTH=436	sp|Q9M9C6|P2C15_ARATH Probable protein phosphatase 2C 15 OS=Arabidopsis thaliana GN=At1g68410 PE=2 SV=1//0
Prupe.1G312600	7098.24	1592.33	1082.09	-2.1563	-0.57512	TRUE	FALSE	0	1.6306e-06	1.3614e-05	--	Symbols: | unknown protein; BEST Arabidopsis thaliana protein match is: unknown protein (TAIR:AT1G25400.2); Has 86 Blast hits to 86 proteins in 29 species: Archae - 0; Bacteria - 6; Metazoa - 27; Fungi - 11; Plants - 24; Viruses - 0; Other Eukaryotes - 18 (source: NCBI BLink). | chr1:25658115-25659035 FORWARD LENGTH=306	-//-
Prupe.5G218600	928.029	176.103	183.273	-2.3978	0.044403	TRUE	FALSE	0	3.1537e-18	1.4093e-16	--	Symbols: | Ribosomal protein L12/ ATP-dependent Clp protease adaptor protein ClpS family protein | chr1:25778058-25779083 REVERSE LENGTH=159	sp|Q31QE7|CLPS_SYNE7 ATP-dependent Clp protease adapter protein ClpS OS=Synechococcus elongatus (strain PCC 7942) GN=clpS PE=3 SV=1//5.80744e-23
Prupe.1G301900	485.892	120.355	190.456	-2.0133	0.64503	TRUE	FALSE	0	0.0028024	0.010364	--	Symbols: PHO1;H1 | EXS (ERD1/XPR1/SYG1) family protein | chr1:25812735-25816574 REVERSE LENGTH=784	sp|Q93ZF5|PHO11_ARATH Phosphate transporter PHO1 homolog 1 OS=Arabidopsis thaliana GN=PHO1-H1 PE=2 SV=1//0
Prupe.1G303000	98.9685	5.87576	5.05726	-4.0741	-0.23475	TRUE	FALSE	0	5.8961e-09	7.7819e-08	--	Symbols: ATNUDT1, ATNUDX1, NUDX1 | nudix hydrolase 1 | chr1:25829090-25829607 FORWARD LENGTH=147	sp|Q9CA40|NUDT1_ARATH Nudix hydrolase 1 OS=Arabidopsis thaliana GN=NUDT1 PE=1 SV=1//1.07871e-56
Prupe.1G305500	4416.06	387.483	274.726	-3.5106	-0.51122	TRUE	FALSE	0	1.6027e-45	6.8935e-43	--	Symbols: STN7 | STT7 homolog STN7 | chr1:25872654-25875473 REVERSE LENGTH=562	sp|Q9S713|STT7_ARATH Serine/threonine-protein kinase STN7, chloroplastic OS=Arabidopsis thaliana GN=STN7 PE=1 SV=1//0
Prupe.1G297300	1308.86	588.62	594.099	-1.1529	-0.001517	TRUE	FALSE	0	3.4783e-06	2.7193e-05	--	Symbols: WIT2 | WPP domain-interacting protein 2 | chr1:25908234-25910485 REVERSE LENGTH=627	sp|A8MQR0|WIT2_ARATH WPP domain-interacting tail-anchored protein 2 OS=Arabidopsis thaliana GN=WIT2 PE=1 SV=1//1.72585e-153
Prupe.1G293100	1114.73	282.546	152.871	-1.9801	-0.90106	TRUE	FALSE	0	0.0051471	0.017511	--	Symbols: ACR4 | ACT domain repeat 4 | chr1:25957843-25960079 FORWARD LENGTH=455	sp|Q8LJW3|ACR4_ARATH ACT domain-containing protein ACR4 OS=Arabidopsis thaliana GN=ACR4 PE=2 SV=1//0
Prupe.1G221900	5957.12	2248.71	1901.77	-1.4055	-0.25665	TRUE	FALSE	0	9.7813e-06	6.9437e-05	--	Symbols: ACR4 | ACT domain repeat 4 | chr1:25957843-25960079 FORWARD LENGTH=455	sp|Q8LJW3|ACR4_ARATH ACT domain-containing protein ACR4 OS=Arabidopsis thaliana GN=ACR4 PE=2 SV=1//1.72719e-179
Prupe.1G282600	182.729	83.16	87.0048	-1.1357	0.050355	TRUE	FALSE	0	0.0036096	0.012932	--	Symbols: | RING/U-box superfamily protein | chr1:26064138-26064950 REVERSE LENGTH=270	-//-
Prupe.1G277500	5128.07	1487.01	846.899	-1.786	-0.82798	TRUE	FALSE	0	3.6157e-05	0.00022291	--	Symbols: NAP, ANAC029, ATNAP | NAC-like, activated by AP3/PI | chr1:26122233-26123222 FORWARD LENGTH=268	sp|O49255|NAC29_ARATH NAC transcription factor 29 OS=Arabidopsis thaliana GN=NAC029 PE=2 SV=1//1.63021e-111
Prupe.1G284800	59.8743	13.6245	9.89237	-2.1357	-0.4778	TRUE	FALSE	0	0.0026613	0.0098968	--	Symbols: NAP, ANAC029, ATNAP | NAC-like, activated by AP3/PI | chr1:26122233-26123222 FORWARD LENGTH=268	sp|O49255|NAC29_ARATH NAC transcription factor 29 OS=Arabidopsis thaliana GN=NAC029 PE=2 SV=1//3.56721e-27
Prupe.1G276900	366.03	177.212	111.96	-1.0465	-0.67521	TRUE	FALSE	0	3.614e-07	0.002472	--	Symbols: | S-adenosyl-L-methionine-dependent methyltransferases superfamily protein | chr1:26129827-26131157 FORWARD LENGTH=300	sp|Q9H8H3|MET7A_HUMAN Methyltransferase-like protein 7A OS=Homo sapiens GN=METTL7A PE=1 SV=1//6.35419e-39
Prupe.6G243500	1254.76	543.88	565.533	-1.2061	0.041392	TRUE	FALSE	0	0.0030787	0.011263	--	Symbols: | disease resistance protein (TIR-NBS-LRR class) | chr1:26148836-26153374 REVERSE LENGTH=1400	sp|Q7XA39|RGA4_SOLBU Putative disease resistance protein RGA4 OS=Solanum bulbocastanum GN=RGA4 PE=2 SV=1//1.51891e-12
Prupe.1G268100	19640.4	6822.03	5745.3	-1.5255	-0.26286	TRUE	FALSE	0	1.5691e-12	3.7122e-11	--	Symbols: | SPFH/Band 7/PHB domain-containing membrane-associated protein family | chr1:26293932-26295150 REVERSE LENGTH=286	sp|Q9CAR7|HIR2_ARATH Hypersensitive-induced response protein 2 OS=Arabidopsis thaliana GN=HIR2 PE=1 SV=1//0
Prupe.1G266400	354.746	44.0853	26.7443	-3.0084	-0.73045	TRUE	FALSE	0	1.483e-08	1.8197e-07	--	Symbols: NRT1.7 | nitrate transporter 1.7 | chr1:26316208-26320097 FORWARD LENGTH=620	sp|Q8RX77|PTR21_ARATH Protein NRT1/ PTR FAMILY 2.13 OS=Arabidopsis thaliana GN=NPF2.13 PE=1 SV=1//0
Prupe.1G262700	6961.99	1714.76	1591.6	-2.0215	-0.12317	TRUE	FALSE	0	7.8188e-19	3.722e-17	--	Symbols: | myb-like transcription factor family protein | chr1:26363674-26364635 REVERSE LENGTH=261	sp|Q2V9B0|MY1R1_SOLTU Transcription factor MYB1R1 OS=Solanum tuberosum PE=2 SV=1//4.11461e-44
Prupe.1G261000	2669.01	688.594	356.336	-1.9546	-0.96639	TRUE	FALSE	0	2.2024e-16	8.0379e-15	--	Symbols: MMP | matrix metalloproteinase | chr1:26424005-26425141 FORWARD LENGTH=378	sp|O04529|2MMP_ARATH Metalloendoproteinase 2-MMP OS=Arabidopsis thaliana GN=2MMP PE=1 SV=1//1.54292e-136
Prupe.1G244000	2877.82	1029.12	678.919	-1.4836	-0.61495	TRUE	FALSE	0	6.4799e-11	1.1851e-09	--	Symbols: ATTAP1, TAP1 | transporter associated with antigen processing protein 1 | chr1:26622086-26626331 FORWARD LENGTH=700	sp|Q8RY46|AB26B_ARATH ABC transporter B family member 26, chloroplastic OS=Arabidopsis thaliana GN=ABCB26 PE=2 SV=1//0
Prupe.1G324300	201.676	49.8449	31.2143	-2.0165	-0.68933	TRUE	FALSE	0	0.00029821	0.001454	--	Symbols: | Chaperone DnaJ-domain superfamily protein | chr1:26769336-26770111 REVERSE LENGTH=165	sp|Q8NHS0|DNJB8_HUMAN DnaJ homolog subfamily B member 8 OS=Homo sapiens GN=DNAJB8 PE=1 SV=1//3.05683e-18
Prupe.1G569700	15.5586	0.655483	0.997421	-4.569	0.59691	TRUE	FALSE	0	0.017542	0.049595	--	Symbols: KCS7 | 3-ketoacyl-CoA synthase 7 | chr1:26828788-26830170 REVERSE LENGTH=460	sp|Q9C992|KCS7_ARATH 3-ketoacyl-CoA synthase 7 OS=Arabidopsis thaliana GN=KCS7 PE=2 SV=1//0
Prupe.3G199400	334.138	131.883	86.9005	-1.3412	-0.61646	TRUE	FALSE	0	2.8903e-05	0.00018273	--	Symbols: AtRLP12, RLP12 | receptor like protein 12 | chr1:26909905-26912448 FORWARD LENGTH=847	sp|Q9C9H7|RLP12_ARATH Receptor-like protein 12 OS=Arabidopsis thaliana GN=RLP12 PE=2 SV=2//1.50779e-57
Prupe.1G128000	3515.66	786.363	428.039	-2.1605	-0.89154	TRUE	FALSE	0	2.5035e-20	1.3491e-18	--	Symbols: | Rieske (2Fe-2S) domain-containing protein | chr1:26936084-26937331 FORWARD LENGTH=287	-//-
Prupe.8G046100	3782.08	1815.91	954.901	-1.0585	-0.94208	TRUE	FALSE	0	3.614e-07	0.021535	--	Symbols: | Protein kinase superfamily protein | chr1:27002602-27007964 REVERSE LENGTH=692	sp|Q94BU1|Y1181_ARATH Uncharacterized aarF domain-containing protein kinase At1g71810, chloroplastic OS=Arabidopsis thaliana GN=At1g71810 PE=2 SV=1//0
Prupe.2G311100	405.41	36.7142	22.994	-3.465	-0.68562	TRUE	FALSE	0	1.5642e-21	9.812e-20	--	Symbols: | Acyl-CoA N-acyltransferases (NAT) superfamily protein | chr1:27110887-27111825 FORWARD LENGTH=256	-//-
Prupe.1G556200	6649.16	2534.55	3218.56	-1.3914	0.32937	TRUE	FALSE	0	3.8449e-10	6.1989e-09	--	Symbols: | Leucine-rich receptor-like protein kinase family protein | chr1:27164074-27167204 FORWARD LENGTH=977	sp|Q9LJM4|IKU2_ARATH Receptor-like protein kinase HAIKU2 OS=Arabidopsis thaliana GN=IKU2 PE=1 SV=1//0
Prupe.3G038500	5628.09	1976.42	2945.97	-1.5098	0.56088	TRUE	FALSE	0	3.0643e-11	5.9467e-10	--	Symbols: | LOCATED IN: plasma membrane; EXPRESSED IN: 23 plant structures; EXPRESSED DURING: 13 growth stages; CONTAINS InterPro DOMAIN/s: von Willebrand factor, type A (InterPro:IPR002035); BEST Arabidopsis thaliana protein match is: inter-alpha-trypsin inhibitor heavy chain-related (TAIR:AT1G19110.1); Has 1407 Blast hits to 1406 proteins in 307 species: Archae - 6; Bacteria - 522; Metazoa - 484…	sp|A6X935|ITIH4_MOUSE Inter alpha-trypsin inhibitor, heavy chain 4 OS=Mus musculus GN=Itih4 PE=1 SV=2//3.78665e-15
Prupe.3G044100	2081.42	854.911	746.453	-1.2837	-0.21163	TRUE	FALSE	0	3.826e-08	4.3864e-07	--	Symbols: | Mitochondrial substrate carrier family protein | chr1:27403457-27404506 FORWARD LENGTH=349	sp|Q54VX4|MCFJ_DICDI Mitochondrial substrate carrier family protein J OS=Dictyostelium discoideum GN=mcfJ PE=2 SV=1//9.23662e-28
Prupe.1G406900	2814.86	757.736	718.558	-1.8933	-0.091637	TRUE	FALSE	0	4.105e-08	4.6751e-07	--	Symbols: | Mitochondrial substrate carrier family protein | chr1:27403457-27404506 FORWARD LENGTH=349	sp|Q96H78|S2544_HUMAN Solute carrier family 25 member 44 OS=Homo sapiens GN=SLC25A44 PE=2 SV=1//1.02758e-30
Prupe.3G043900	657.384	277.2	438.63	-1.2458	0.64841	TRUE	FALSE	0	5.4428e-06	4.0931e-05	--	Symbols: HAP2C, ATHAP2C, NF-YA3 | nuclear factor Y, subunit A3 | chr1:27405699-27407088 REVERSE LENGTH=340	sp|Q93ZH2|NFYA3_ARATH Nuclear transcription factor Y subunit A-3 OS=Arabidopsis thaliana GN=NFYA3 PE=2 SV=2//1.26086e-59
Prupe.1G092900	469.196	185.776	199.297	-1.3366	0.086675	TRUE	FALSE	0	9.5417e-06	6.7897e-05	--	Symbols: | Glucose-methanol-choline (GMC) oxidoreductase family protein | chr1:27476565-27478534 REVERSE LENGTH=552	sp|O24243|MDL1_PRUDU (R)-mandelonitrile lyase 1 OS=Prunus dulcis GN=MDL1 PE=2 SV=1//0
Prupe.3G098800	1990.29	775.469	447.389	-1.3598	-0.80786	TRUE	FALSE	0	6.6958e-09	8.7321e-08	--	Symbols: LPA3 | Low PSII Accumulation 3 | chr1:27479027-27481258 FORWARD LENGTH=358	sp|Q8H0W0|LPA3_ARATH Protein LOW PSII ACCUMULATION 3, chloroplastic OS=Arabidopsis thaliana GN=LPA3 PE=1 SV=1//0
Prupe.3G167900	66.8926	9.2707	9.3521	-2.8511	-0.0051452	TRUE	FALSE	0	4.0623e-05	0.00024691	--	Symbols: PEPR1, ATPEPR1 | PEP1 receptor 1 | chr1:27484513-27488021 FORWARD LENGTH=1123	sp|P93194|RPK1_IPONI Receptor-like protein kinase OS=Ipomoea nil GN=INRPK1 PE=2 SV=2//0
Prupe.5G236900	18229.4	5111.07	2723.95	-1.8346	-0.9235	TRUE	FALSE	0	2.7702e-05	0.00017541	--	Symbols: ATMKK9, MKK9 | MAP kinase kinase 9 | chr1:27639419-27640351 REVERSE LENGTH=310	sp|Q9FX43|M2K9_ARATH Mitogen-activated protein kinase kinase 9 OS=Arabidopsis thaliana GN=MKK9 PE=1 SV=1//1.98401e-134
Prupe.5G220500	5915.2	2090.08	1590.55	-1.5009	-0.40883	TRUE	FALSE	0	1.1855e-11	2.4448e-10	--	Symbols: | unknown protein; FUNCTIONS IN: molecular_function unknown; INVOLVED IN: biological_process unknown; LOCATED IN: chloroplast thylakoid membrane, chloroplast; Has 37 Blast hits to 37 proteins in 13 species: Archae - 0; Bacteria - 0; Metazoa - 0; Fungi - 0; Plants - 37; Viruses - 0; Other Eukaryotes - 0 (source: NCBI BLink). | chr1:27786864-27787708 FORWARD LENGTH=192	-//-
Prupe.5G214000	512.931	188.714	167.844	-1.4426	-0.18558	TRUE	FALSE	0	1.2152e-06	1.0454e-05	--	Symbols: | unknown protein; FUNCTIONS IN: molecular_function unknown; INVOLVED IN: biological_process unknown; LOCATED IN: chloroplast; EXPRESSED IN: 15 plant structures; EXPRESSED DURING: 6 growth stages; Has 24 Blast hits to 24 proteins in 9 species: Archae - 0; Bacteria - 0; Metazoa - 0; Fungi - 0; Plants - 24; Viruses - 0; Other Eukaryotes - 0 (source: NCBI BLink). | chr1:27849279-27849713 FO…	-//-
Prupe.2G044500	1169.28	520.377	468.777	-1.168	-0.16514	TRUE	FALSE	0	2.1572e-06	1.7542e-05	--	Symbols: | Protein kinase superfamily protein | chr1:27941192-27942903 FORWARD LENGTH=350	sp|Q8L518|CK2_ARATH Probable choline kinase 2 OS=Arabidopsis thaliana GN=At1g74320 PE=2 SV=1//0
Prupe.5G197100	3612.84	1592.51	1414.75	-1.1818	-0.18673	TRUE	FALSE	0	1.1729e-07	1.23e-06	--	Symbols: | RING/U-box superfamily protein | chr1:27965723-27967681 FORWARD LENGTH=223	sp|Q8LBA0|NIPL2_ARATH NEP1-interacting protein-like 2 OS=Arabidopsis thaliana GN=ATL24 PE=1 SV=2//2.73526e-37
Prupe.5G189400	4750.82	1528.2	1522.34	-1.6363	-0.019938	TRUE	FALSE	0	0.0012842	0.0052705	--	Symbols: | Galactose oxidase/kelch repeat superfamily protein | chr1:28006065-28007420 FORWARD LENGTH=451	sp|Q9CA63|FBK29_ARATH F-box/kelch-repeat protein At1g74510 OS=Arabidopsis thaliana GN=At1g74510 PE=2 SV=1//0
Prupe.8G072600	123.72	30.8789	17.0262	-2.0024	-0.87665	TRUE	FALSE	0	4.6728e-05	0.00028068	--	Symbols: ATHVA22A, HVA22A | HVA22 homologue A | chr1:28008109-28009156 REVERSE LENGTH=177	sp|Q9S7V4|HA22A_ARATH HVA22-like protein a OS=Arabidopsis thaliana GN=HVA22A PE=2 SV=1//6.8808e-21
Prupe.5G186300	5700.71	2364.87	1389.47	-1.2694	-0.78163	TRUE	FALSE	0	1.1849e-08	1.4773e-07	--	Symbols: | Protein of unknown function (DUF1118) | chr1:28078995-28079831 FORWARD LENGTH=198	-//-
Prupe.5G182000	35334.3	13790.2	15251.9	-1.3574	0.1301	TRUE	FALSE	0	4.3059e-10	6.9006e-09	--	Symbols: | Homeodomain-like superfamily protein | chr1:28116201-28117317 REVERSE LENGTH=265	sp|Q2V9B0|MY1R1_SOLTU Transcription factor MYB1R1 OS=Solanum tuberosum PE=2 SV=1//1.8808e-66
Prupe.3G036900	55.1642	1.33445	2.64324	-5.3694	0.96169	TRUE	FALSE	0	0.002974	0.010915	--	Symbols: FAB1 | fatty acid biosynthesis 1 | chr1:28152564-28155948 REVERSE LENGTH=541	sp|Q9C9P4|KASC2_ARATH 3-oxoacyl-[acyl-carrier-protein] synthase II, chloroplastic OS=Arabidopsis thaliana GN=KAS2 PE=1 SV=1//0
Prupe.1G382800	1163.23	517.354	796.551	-1.1689	0.60805	TRUE	FALSE	0	3.0294e-06	2.3948e-05	--	Symbols: | DNA glycosylase superfamily protein | chr1:28187647-28189612 REVERSE LENGTH=329	sp|Q7VG78|GUAA_HELHP Probable GMP synthase [glutamine-hydrolyzing] OS=Helicobacter hepaticus (strain ATCC 51449 / 3B1) GN=guaA PE=3 SV=1//4.08938e-47
Prupe.8G097300	5836.53	2036.4	1802.56	-1.5191	-0.19028	TRUE	FALSE	0	1.3493e-11	2.7636e-10	--	Symbols: | Erythronate-4-phosphate dehydrogenase family protein | chr1:28216150-28217911 REVERSE LENGTH=315	sp|Q8GUH2|Y1015_ARATH Uncharacterized protein At1g01500 OS=Arabidopsis thaliana GN=At1g01500 PE=2 SV=1//5.68725e-41
Prupe.8G095800	17.8857	0.989095	0.660074	-4.1766	-0.59751	TRUE	FALSE	0	0.0080659	0.025689	--	Symbols: ATRL6, RSM3, RL6 | RAD-like 6 | chr1:28245073-28245453 REVERSE LENGTH=126	sp|Q1A173|RADL6_ARATH Protein RADIALIS-like 6 OS=Arabidopsis thaliana GN=RL6 PE=2 SV=1//9.48572e-32
Prupe.1G372600	1783.33	715.738	549.867	-1.3171	-0.39534	TRUE	FALSE	0	3.536e-08	4.083e-07	--	Symbols: | ATP-dependent protease La (LON) domain protein | chr1:28327986-28328822 FORWARD LENGTH=278	sp|P36774|LON2_MYXXA Lon protease 2 OS=Myxococcus xanthus GN=lon2 PE=1 SV=3//1.85403e-11
Prupe.1G364200	3327.22	1294.43	1394.04	-1.362	0.093309	TRUE	FALSE	0	0.00027538	0.0013562	--	Symbols: | Pathogenesis-related thaumatin superfamily protein | chr1:28458889-28460447 FORWARD LENGTH=330	sp|P83332|TLP1_PRUPE Thaumatin-like protein 1 OS=Prunus persica PE=2 SV=1//6.6313e-87
Prupe.1G361800	18.1838	0	0	#NAME?	NA	#NAME?	#VALUE!	#VALUE!	3.614e-07	0.046511	--	Symbols: | SGNH hydrolase-type esterase superfamily protein | chr1:28490564-28492298 FORWARD LENGTH=374	sp|Q94CH6|EXL3_ARATH GDSL esterase/lipase EXL3 OS=Arabidopsis thaliana GN=EXL3 PE=2 SV=1//1.12466e-140
Prupe.1G359400	671.397	324.367	186.237	-1.0495	-0.81564	TRUE	FALSE	0	3.614e-07	0.0004107	--	Symbols: | unknown protein; FUNCTIONS IN: molecular_function unknown; INVOLVED IN: biological_process unknown; LOCATED IN: plasma membrane; EXPRESSED IN: 8 plant structures; EXPRESSED DURING: LP.04 four leaves visible, 4 anthesis, petal differentiation and expansion stage; BEST Arabidopsis thaliana protein match is: unknown protein (TAIR:AT1G20310.1); Has 66 Blast hits to 66 proteins in 15 specie…	sp|Q9SGS5|Y1607_ARATH Uncharacterized protein At1g76070 OS=Arabidopsis thaliana GN=At1g76070 PE=1 SV=1//4.77008e-13
Prupe.8G172900	12229.5	3314.37	3322.26	-1.8836	-0.0093934	TRUE	FALSE	0	0.00075158	0.0032916	--	Symbols: sks5 | SKU5 similar 5 | chr1:28578211-28581020 REVERSE LENGTH=541	sp|P29162|ASOL_TOBAC L-ascorbate oxidase homolog OS=Nicotiana tabacum PE=2 SV=1//0
Prupe.1G212500	1450.74	617.729	463.374	-1.2317	-0.4297	TRUE	FALSE	0	1.7895e-06	1.4782e-05	--	Symbols: | ARM repeat superfamily protein | chr1:28655914-28658531 FORWARD LENGTH=811	sp|Q9SFX2|PUB43_ARATH U-box domain-containing protein 43 OS=Arabidopsis thaliana GN=PUB43 PE=2 SV=1//8.05e-37
Prupe.5G002700	3048.23	754.651	526.987	-2.0141	-0.5322	TRUE	FALSE	0	7.2696e-18	3.1357e-16	--	Symbols: | Chlorophyll A-B binding family protein | chr1:28729132-28730754 FORWARD LENGTH=327	sp|P12328|CB21_LEMGI Chlorophyll a-b binding protein of LHCII type I, chloroplastic OS=Lemna gibba PE=3 SV=1//4.52551e-65
Prupe.5G152700	714.655	67.2041	35.3954	-3.4106	-0.93971	TRUE	FALSE	0	0.006645	0.02185	--	Symbols: CML38 | calmodulin-like 38 | chr1:28766909-28767442 REVERSE LENGTH=177	sp|Q8RYJ8|CML19_ORYSJ Putative calcium-binding protein CML19 OS=Oryza sativa subsp. japonica GN=CML19 PE=3 SV=1//1.61092e-27
Prupe.1G548600	332.949	116.049	142.64	-1.5206	0.28264	TRUE	FALSE	0	0.0014117	0.00571	--	Symbols: OPR2, ATOPR2 | 12-oxophytodienoate reductase 2 | chr1:28778976-28780355 FORWARD LENGTH=374	sp|Q8GYB8|OPR2_ARATH 12-oxophytodienoate reductase 2 OS=Arabidopsis thaliana GN=OPR2 PE=1 SV=2//0
Prupe.8G028800	1155.09	416.809	246.323	-1.4705	-0.77455	TRUE	FALSE	0	8.8893e-09	1.1353e-07	--	Symbols: GT2, AT-GT2 | Duplicated homeodomain-like superfamily protein | chr1:28873211-28875203 REVERSE LENGTH=575	sp|Q39117|TGT2_ARATH Trihelix transcription factor GT-2 OS=Arabidopsis thaliana GN=GT-2 PE=2 SV=1//5.54902e-114
Prupe.6G162600	4301.01	2140.83	1843.02	-1.0065	-0.23078	TRUE	FALSE	0	3.614e-07	6.991e-05	--	Symbols: GT2, AT-GT2 | Duplicated homeodomain-like superfamily protein | chr1:28873211-28875203 REVERSE LENGTH=575	sp|Q39117|TGT2_ARATH Trihelix transcription factor GT-2 OS=Arabidopsis thaliana GN=GT-2 PE=2 SV=1//9.9086e-17
Prupe.8G012600	1829.12	598.979	818.608	-1.6106	0.43661	TRUE	FALSE	0	3.3846e-11	6.522e-10	--	Symbols: ACR3 | ACT domain repeat 3 | chr1:28933387-28935179 FORWARD LENGTH=453	sp|O49285|ACR3_ARATH ACT domain-containing protein ACR3 OS=Arabidopsis thaliana GN=ACR3 PE=2 SV=1//0
Prupe.8G017800	1537.44	309.387	175.752	-2.313	-0.82958	TRUE	FALSE	0	6.1424e-20	3.2024e-18	--	Symbols: | Mog1/PsbP/DUF1795-like photosystem II reaction center PsbP family protein | chr1:28960576-28961875 REVERSE LENGTH=260	sp|O49292|PPD4_ARATH PsbP domain-containing protein 4, chloroplastic OS=Arabidopsis thaliana GN=PPD4 PE=1 SV=2//3.19914e-126
Prupe.1G508000	1202.16	482.837	395.686	-1.316	-0.30151	TRUE	FALSE	0	8.4144e-08	9.0602e-07	--	Symbols: | Chaperone DnaJ-domain superfamily protein | chr1:29301184-29302467 FORWARD LENGTH=271	sp|P94319|DNAJ_BRADU Chaperone protein DnaJ OS=Bradyrhizobium diazoefficiens (strain JCM 10833 / IAM 13628 / NBRC 14792 / USDA 110) GN=dnaJ PE=3 SV=1//1.1037e-10
Prupe.1G513600	5637.78	2720.54	2824.68	-1.0512	0.040168	TRUE	FALSE	0	3.614e-07	0.0060509	--	Symbols: RAP2.4 | related to AP2 4 | chr1:29364790-29365794 FORWARD LENGTH=334	sp|Q8H1E4|RAP24_ARATH Ethylene-responsive transcription factor RAP2-4 OS=Arabidopsis thaliana GN=RAP2-4 PE=1 SV=1//9.03437e-69
Prupe.1G518600	3770.18	1843.47	1203.36	-1.0322	-0.62837	TRUE	FALSE	0	3.614e-07	0.011572	--	Symbols: | Outer arm dynein light chain 1 protein | chr1:29430226-29432516 FORWARD LENGTH=681	sp|Q9D2H9|DAAF1_MOUSE Dynein assembly factor 1, axonemal OS=Mus musculus GN=Dnaaf1 PE=2 SV=1//9.92463e-09
Prupe.6G266700	32.8305	0	0	#NAME?	NA	#NAME?	#VALUE!	#VALUE!	3.614e-07	0.020652	--	Symbols: AtUGT85A4, UGT85A4 | UDP-glucosyl transferase 85A4 | chr1:29450691-29452223 REVERSE LENGTH=489	sp|U3U992|UGT8_CATRO 7-deoxyloganetic acid glucosyltransferase OS=Catharanthus roseus GN=UGT709C2 PE=1 SV=1//5.15052e-105
Prupe.1G521300	9999.83	3263.67	3037.12	-1.6154	-0.1174	TRUE	FALSE	0	0.00011436	0.00062277	--	Symbols: | transferases, transferring glycosyl groups | chr1:29452823-29457118 FORWARD LENGTH=943	sp|Q9M9E8|FB92_ARATH F-box protein At1g78280 OS=Arabidopsis thaliana GN=At1g78280 PE=2 SV=3//0
Prupe.1G522100	2179.02	819.942	712.171	-1.4101	-0.2184	TRUE	FALSE	0	7.5273e-08	8.1855e-07	--	Symbols: | VQ motif-containing protein | chr1:29464003-29464938 REVERSE LENGTH=311	sp|Q9M9F0|VQ9_ARATH VQ motif-containing protein 9 OS=Arabidopsis thaliana GN=VQ9 PE=1 SV=1//2.56219e-37
Prupe.4G146200	1284.44	147.681	76.643	-3.1206	-0.96354	TRUE	FALSE	0	0.0028164	0.010411	--	Symbols: ATGSTU19, GST8, GSTU19 | glutathione S-transferase TAU 19 | chr1:29486659-29487819 REVERSE LENGTH=219	sp|P49332|GSTXC_TOBAC Probable glutathione S-transferase parC OS=Nicotiana tabacum GN=PARC PE=2 SV=1//2.10098e-123
Prupe.3G170800	3971.41	1562.03	1866.59	-1.3462	0.2439	TRUE	FALSE	0	3.4059e-09	4.6612e-08	--	Symbols: RHM1, ROL1, ATRHM1 | rhamnose biosynthesis 1 | chr1:29550110-29552207 FORWARD LENGTH=669	sp|Q9SYM5|RHM1_ARATH Trifunctional UDP-glucose 4,6-dehydratase/UDP-4-keto-6-deoxy-D-glucose 3,5-epimerase/UDP-4-keto-L-rhamnose-reductase RHM1 OS=Arabidopsis thaliana GN=RHM1 PE=1 SV=1//0
Prupe.4G143700	75965.4	13416.3	6782.92	-2.5014	-0.99878	TRUE	FALSE	0	7.5721e-19	3.626e-17	--	Symbols: PSBR | photosystem II subunit R | chr1:29736085-29736781 FORWARD LENGTH=140	sp|P06183|PSBR_SOLTU Photosystem II 10 kDa polypeptide, chloroplastic OS=Solanum tuberosum GN=PSBR PE=2 SV=1//6.77438e-65
Prupe.4G143300	1666.57	681.115	789.771	-1.2909	0.19774	TRUE	FALSE	0	5.0026e-08	5.5864e-07	--	Symbols: | unknown protein; BEST Arabidopsis thaliana protein match is: unknown protein (TAIR:AT1G56020.1); Has 3399 Blast hits to 980 proteins in 195 species: Archae - 0; Bacteria - 839; Metazoa - 390; Fungi - 256; Plants - 154; Viruses - 9; Other Eukaryotes - 1751 (source: NCBI BLink). | chr1:29741873-29743063 FORWARD LENGTH=396	-//-
Prupe.4G124600	363.343	157.105	175.834	-1.2096	0.14817	TRUE	FALSE	0	0.00034111	0.0016358	--	Symbols: AGC1.7 | AGC kinase 1.7 | chr1:29810336-29812186 REVERSE LENGTH=555	sp|Q1PFB9|AGC17_ARATH Serine/threonine-protein kinase AGC1-7 OS=Arabidopsis thaliana GN=AGC1-7 PE=1 SV=1//0
Prupe.4G126200	2340.73	948.434	1244.94	-1.3033	0.37779	TRUE	FALSE	0	2.068e-08	2.4797e-07	--	Symbols: | Ca(2)-dependent phospholipid-binding protein (Copine) family | chr1:29860812-29863023 FORWARD LENGTH=401	sp|Q9LY87|RGLG2_ARATH E3 ubiquitin-protein ligase RGLG2 OS=Arabidopsis thaliana GN=RGLG2 PE=1 SV=1//1.41002e-160
Prupe.4G128000	771.182	315.609	406.229	-1.2889	0.3487	TRUE	FALSE	0	6.5218e-05	0.00037835	--	Symbols: APL, WDY | Homeodomain-like superfamily protein | chr1:29877521-29879135 REVERSE LENGTH=358	sp|Q9SAK5|APL_ARATH Myb family transcription factor APL OS=Arabidopsis thaliana GN=APL PE=2 SV=2//1.22618e-126
Prupe.3G184100	141.384	63.3943	67.8735	-1.1572	0.082885	TRUE	FALSE	0	0.0074426	0.024018	--	Symbols: | Carbohydrate-binding X8 domain superfamily protein | chr1:29897905-29899267 REVERSE LENGTH=396	sp|Q9FZ86|PDCB3_ARATH PLASMODESMATA CALLOSE-BINDING PROTEIN 3 OS=Arabidopsis thaliana GN=PDCB3 PE=1 SV=1//2.47305e-20
Prupe.4G130800	461.901	194.875	121.364	-1.245	-0.69777	TRUE	FALSE	0	2.2437e-05	0.00014536	--	Symbols: | Uncharacterized conserved protein (DUF2358) | chr1:29908271-29909175 REVERSE LENGTH=275	-//-
Prupe.5G000100	2981.34	1358.53	1188.09	-1.1339	-0.20792	TRUE	FALSE	0	5.0412e-07	4.7119e-06	--	Symbols: | Protein kinase superfamily protein | chr1:29950105-29952516 REVERSE LENGTH=711	sp|Q9MA15|Y1796_ARATH Uncharacterized aarF domain-containing protein kinase At1g79600, chloroplastic OS=Arabidopsis thaliana GN=At1g79600 PE=2 SV=1//0
Prupe.6G301100	876.29	117.798	73.2729	-2.8951	-0.70135	TRUE	FALSE	0	3.63e-23	2.6416e-21	--	Symbols: | Leucine-rich repeat protein kinase family protein | chr1:29957633-29962174 REVERSE LENGTH=971	sp|Q9LT96|Y5977_ARATH Probable leucine-rich repeat receptor-like protein kinase At5g49770 OS=Arabidopsis thaliana GN=At5g49770 PE=2 SV=1//0
Prupe.3G088900	2961.3	1263.48	1001.98	-1.2288	-0.34873	TRUE	FALSE	0	5.0761e-08	5.6579e-07	--	Symbols: | Molecular chaperone Hsp40/DnaJ family protein | chr1:30105398-30108873 REVERSE LENGTH=500	sp|B7KEJ8|DNAJ_CYAP7 Chaperone protein DnaJ OS=Cyanothece sp. (strain PCC 7424) GN=dnaJ PE=3 SV=1//2.47824e-99
Prupe.7G240000	5859.37	2180.73	2271.27	-1.4259	0.044174	TRUE	FALSE	0	2.2096e-09	3.1474e-08	--	Symbols: | unknown protein; FUNCTIONS IN: molecular_function unknown; INVOLVED IN: biological_process unknown; LOCATED IN: plasma membrane; EXPRESSED IN: 21 plant structures; EXPRESSED DURING: 10 growth stages; BEST Arabidopsis thaliana protein match is: unknown protein (TAIR:AT1G15400.3); Has 30201 Blast hits to 17322 proteins in 780 species: Archae - 12; Bacteria - 1396; Metazoa - 17338; Fungi …	sp|Q9XI29|Y1540_ARATH Uncharacterized protein At1g15400 OS=Arabidopsis thaliana GN=At1g15400 PE=1 SV=2//1.79123e-13
Prupe.3G094500	1477.68	527.979	381.924	-1.4848	-0.48241	TRUE	FALSE	0	1.075e-09	1.6234e-08	--	Symbols: | RNI-like superfamily protein | chr1:30290828-30292231 FORWARD LENGTH=467	sp|Q3EC97|FBL14_ARATH F-box/LRR-repeat protein 14 OS=Arabidopsis thaliana GN=FBL14 PE=2 SV=1//0
Prupe.3G100300	11675.1	2035.5	1172.99	-2.52	-0.81265	TRUE	FALSE	0	4.5999e-11	8.656e-10	--	Symbols: J8 | Chaperone DnaJ-domain superfamily protein | chr1:30403863-30404549 REVERSE LENGTH=163	sp|Q9SAG8|DNAJ8_ARATH Chaperone protein dnaJ 8, chloroplastic OS=Arabidopsis thaliana GN=ATJ8 PE=2 SV=1//6.3997e-37
Prupe.3G103600	2284.54	1089.76	1136.83	-1.0679	0.046117	TRUE	FALSE	0	3.614e-07	2.7865e-05	--	Symbols: | unknown protein; Has 30201 Blast hits to 17322 proteins in 780 species: Archae - 12; Bacteria - 1396; Metazoa - 17338; Fungi - 3422; Plants - 5037; Viruses - 0; Other Eukaryotes - 2996 (source: NCBI BLink). | chr1:30410959-30411943 FORWARD LENGTH=213	-//-
Prupe.4G276400	1034.15	320.715	435.521	-1.6891	0.42778	TRUE	FALSE	0	0.012067	0.0362	--	Symbols: BAT1 | bidirectional amino acid transporter 1 | chr2:102364-104462 REVERSE LENGTH=516	sp|B9EXZ6|BAT1_ORYSJ Amino-acid permease BAT1 homolog OS=Oryza sativa subsp. japonica GN=BAT1 PE=2 SV=1//2.59687e-136
Prupe.1G490200	83.9867	10.0521	17.5237	-3.0627	0.78467	TRUE	FALSE	0	3.3889e-06	2.6546e-05	--	Symbols: BAT1 | bidirectional amino acid transporter 1 | chr2:102364-104462 REVERSE LENGTH=516	sp|Q9ZU50|BAT1_ARATH Amino-acid permease BAT1 OS=Arabidopsis thaliana GN=BAT1 PE=2 SV=2//2.27799e-124
Prupe.1G322500	783.716	62.1941	35.083	-3.6555	-0.841	TRUE	FALSE	0	0.0013869	0.0056251	--	Symbols: | unknown protein; BEST Arabidopsis thaliana protein match is: unknown protein (TAIR:AT1G15010.1); Has 73 Blast hits to 73 proteins in 12 species: Archae - 0; Bacteria - 0; Metazoa - 0; Fungi - 0; Plants - 73; Viruses - 0; Other Eukaryotes - 0 (source: NCBI BLink). | chr2:151221-151691 REVERSE LENGTH=156	-//-
Prupe.1G322400	686.922	101.178	135.514	-2.7633	0.40759	TRUE	FALSE	0	0.0051999	0.017673	--	Symbols: | unknown protein; BEST Arabidopsis thaliana protein match is: unknown protein (TAIR:AT1G15010.1); Has 73 Blast hits to 73 proteins in 12 species: Archae - 0; Bacteria - 0; Metazoa - 0; Fungi - 0; Plants - 73; Viruses - 0; Other Eukaryotes - 0 (source: NCBI BLink). | chr2:151221-151691 REVERSE LENGTH=156	-//-
Prupe.1G329600	7225.73	3159.58	2885.17	-1.1934	-0.14639	TRUE	FALSE	0	5.7107e-08	6.3314e-07	--	Symbols: RGA1, RGA | GRAS family transcription factor family protein | chr2:255581-257344 REVERSE LENGTH=587	sp|Q6EI05|GAIPB_CUCMA DELLA protein GAIP-B OS=Cucurbita maxima GN=GAIPB PE=2 SV=1//0
Prupe.1G335300	473.788	90.2787	68.4058	-2.3918	-0.41762	TRUE	FALSE	0	0.0081156	0.02582	--	Symbols: VIT1, ATVIT1 | vacuolar iron transporter 1 | chr2:334775-336425 REVERSE LENGTH=250	sp|Q9ZUA5|VIT1_ARATH Vacuolar iron transporter 1 OS=Arabidopsis thaliana GN=VIT1 PE=2 SV=1//1.24496e-108
Prupe.1G338700	430.785	200.919	151.056	-1.1004	-0.42586	TRUE	FALSE	0	0.00033972	0.00163	--	Symbols: SGR5, ATIDD15 | C2H2-like zinc finger protein | chr2:432652-434917 FORWARD LENGTH=445	sp|F4IPE3|IDD15_ARATH Protein SHOOT GRAVITROPISM 5 OS=Arabidopsis thaliana GN=SGR5 PE=1 SV=1//2.9648e-151
Prupe.6G356300	1283.34	342.182	294.557	-1.9071	-0.23091	TRUE	FALSE	0	0.0015535	0.0062056	--	Symbols: MEE66 | F-box family protein | chr2:592359-593602 REVERSE LENGTH=320	sp|Q3E6P4|FB95_ARATH F-box protein At2g02240 OS=Arabidopsis thaliana GN=At2g02240 PE=2 SV=1//5.56713e-74
Prupe.1G587100	1053.77	278.677	143.684	-1.9189	-0.97086	TRUE	FALSE	0	2.2618e-13	5.9477e-12	--	Symbols: ANAC034, ANAC035, LOV1, NAC035 | NAC domain containing protein 35 | chr2:648044-650649 FORWARD LENGTH=414	sp|Q9FIW5|NAC94_ARATH Putative NAC domain-containing protein 94 OS=Arabidopsis thaliana GN=ANAC094 PE=3 SV=1//1.07699e-56
Prupe.1G270700	4426.48	1950.84	2071.84	-1.1821	0.072488	TRUE	FALSE	0	1.6533e-07	1.6874e-06	--	Symbols: APK2B | protein kinase 2B | chr2:796889-799250 REVERSE LENGTH=426	sp|O49840|APK2B_ARATH Protein kinase 2B, chloroplastic OS=Arabidopsis thaliana GN=APK2B PE=2 SV=1//0
Prupe.7G235900	330.218	156.199	197.753	-1.08	0.32562	TRUE	FALSE	0	3.614e-07	0.0076972	--	Symbols: | Homeodomain-like superfamily protein | chr2:1059926-1062259 FORWARD LENGTH=432	sp|Q94DH3|PCL1_ORYSJ Transcription factor PCL1 OS=Oryza sativa subsp. japonica GN=PCL1 PE=2 SV=1//1.64821e-12
Prupe.1G295100	19098.5	5173.44	4549.86	-1.8843	-0.20057	TRUE	FALSE	0	2.2832e-09	3.2408e-08	--	Symbols: ATPI4K GAMMA 7, UBDK GAMMA 7, PI4K GAMMA 7 | phosphoinositide 4-kinase gamma 7 | chr2:1186199-1188151 FORWARD LENGTH=650	sp|Q9SI52|P4KG7_ARATH Phosphatidylinositol 4-kinase gamma 7 OS=Arabidopsis thaliana GN=PI4KG7 PE=1 SV=2//0
Prupe.5G011000	1179.02	260.896	177.361	-2.176	-0.57158	TRUE	FALSE	0	8.9963e-17	3.4125e-15	--	Symbols: | unknown protein; FUNCTIONS IN: molecular_function unknown; LOCATED IN: chloroplast; EXPRESSED IN: 21 plant structures; EXPRESSED DURING: 13 growth stages; CONTAINS InterPro DOMAIN/s: Protein of unknown function DUF2996 (InterPro:IPR021374); Has 159 Blast hits to 159 proteins in 52 species: Archae - 0; Bacteria - 76; Metazoa - 0; Fungi - 0; Plants - 38; Viruses - 0; Other Eukaryotes - 4…	-//-
Prupe.3G194800	1051.07	479.277	488.665	-1.1329	0.012407	TRUE	FALSE	0	4.136e-06	3.1798e-05	--	Symbols: XERICO | RING/U-box superfamily protein | chr2:1461816-1462304 REVERSE LENGTH=162	sp|Q9SI09|XERIC_ARATH Probable E3 ubiquitin-protein ligase XERICO OS=Arabidopsis thaliana GN=XERICO PE=1 SV=1//1.49678e-50
Prupe.3G195700	813.926	271.604	140.003	-1.5834	-0.9687	TRUE	FALSE	0	0.0032375	0.011754	--	Symbols: | unknown protein; FUNCTIONS IN: molecular_function unknown; LOCATED IN: chloroplast; EXPRESSED IN: 22 plant structures; EXPRESSED DURING: 13 growth stages; Has 35333 Blast hits to 34131 proteins in 2444 species: Archae - 798; Bacteria - 22429; Metazoa - 974; Fungi - 991; Plants - 531; Viruses - 0; Other Eukaryotes - 9610 (source: NCBI BLink). | chr2:1519645-1521030 REVERSE LENGTH=320	-//-
Prupe.3G278300	3065.48	741.664	455.987	-2.0473	-0.71793	TRUE	FALSE	0	6.2448e-05	0.00036412	--	Symbols: | Pyridoxamine 5&apos;-phosphate oxidase family protein | chr2:1644628-1646179 FORWARD LENGTH=210	sp|O75629|CREG1_HUMAN Protein CREG1 OS=Homo sapiens GN=CREG1 PE=1 SV=1//1.36553e-38
Prupe.3G204800	111.71	36.5092	31.2925	-1.6134	-0.23621	TRUE	FALSE	0	0.00083875	0.0036254	--	Symbols: | unknown protein; Has 35333 Blast hits to 34131 proteins in 2444 species: Archae - 798; Bacteria - 22429; Metazoa - 974; Fungi - 991; Plants - 531; Viruses - 0; Other Eukaryotes - 9610 (source: NCBI BLink). | chr2:1679528-1680327 FORWARD LENGTH=164	-//-
Prupe.3G201000	149717	23479.9	18980.4	-2.6727	-0.32103	TRUE	FALSE	0	3.4192e-32	5.383e-30	--	Symbols: LHCB2.1, LHCB2 | photosystem II light harvesting complex gene 2.1 | chr2:1823449-1824331 REVERSE LENGTH=265	sp|P12062|CB26_PETSP Chlorophyll a-b binding protein 37, chloroplastic OS=Petunia sp. GN=CAB37 PE=3 SV=1//2.68537e-160
Prupe.3G200500	4817.92	2031.85	1093.24	-1.2456	-0.90999	TRUE	FALSE	0	1.9014e-08	2.2934e-07	--	Symbols: | CCCH-type zinc fingerfamily protein with RNA-binding domain | chr2:1859011-1860931 REVERSE LENGTH=536	sp|Q9SJ41|C3H18_ARATH Zinc finger CCCH domain-containing protein 18 OS=Arabidopsis thaliana GN=At2g05160 PE=2 SV=1//3.48722e-175
Prupe.7G199400	2790.62	886.445	548.34	-1.6545	-0.70763	TRUE	FALSE	0	1.6875e-12	3.9694e-11	--	Symbols: | Acyl-CoA N-acyltransferases (NAT) superfamily protein | chr2:2350231-2351898 FORWARD LENGTH=288	-//-
Prupe.7G200800	12336.6	2480.2	1932.07	-2.3144	-0.37571	TRUE	FALSE	0	0.0075241	0.024226	--	Symbols: OPR3 | oxophytodienoate-reductase 3 | chr2:2359240-2361971 REVERSE LENGTH=391	sp|Q9FEW9|OPR3_SOLLC 12-oxophytodienoate reductase 3 OS=Solanum lycopersicum GN=OPR3 PE=1 SV=1//0
Prupe.7G248900	51280	22925.8	13271.2	-1.1614	-0.80232	TRUE	FALSE	0	6.3479e-05	0.00036951	--	Symbols: | Bifunctional inhibitor/lipid-transfer protein/seed storage 2S albumin superfamily protein | chr2:4311160-4312035 REVERSE LENGTH=291	sp|Q00451|PRF1_SOLLC 36.4 kDa proline-rich protein OS=Solanum lycopersicum GN=TPRP-F1 PE=2 SV=1//4.10336e-19
Prupe.7G256400	6790.84	3210.71	2965.38	-1.0807	-0.12806	TRUE	FALSE	0	3.614e-07	7.8797e-06	--	Symbols: | unknown protein; FUNCTIONS IN: molecular_function unknown; INVOLVED IN: biological_process unknown; LOCATED IN: endomembrane system; EXPRESSED IN: 25 plant structures; EXPRESSED DURING: 13 growth stages; BEST Arabidopsis thaliana protein match is: unknown protein (TAIR:AT2G25270.1); Has 177 Blast hits to 172 proteins in 23 species: Archae - 0; Bacteria - 2; Metazoa - 3; Fungi - 0; Plan…	-//-
Prupe.3G036200	224.7	78.4999	78.0784	-1.5172	-0.023362	TRUE	FALSE	0	0.00021766	0.0010998	--	Symbols: | Major facilitator superfamily protein | chr2:5390206-5391764 FORWARD LENGTH=493	sp|Q9SL56|GLPT5_ARATH Putative glycerol-3-phosphate transporter 5 OS=Arabidopsis thaliana GN=At2g13100 PE=2 SV=2//6.45449e-112
Prupe.7G247400	165.103	75.9997	90.4679	-1.1193	0.2379	TRUE	FALSE	0	0.0051657	0.017567	--	Symbols: | beta-1,4-N-acetylglucosaminyltransferase family protein | chr2:5512058-5513143 FORWARD LENGTH=361	sp|Q02527|MGAT3_RAT Beta-1,4-mannosyl-glycoprotein 4-beta-N-acetylglucosaminyltransferase OS=Rattus norvegicus GN=Mgat3 PE=1 SV=2//8.86354e-19
Prupe.4G258800	19430.9	2017.37	1114.21	-3.2678	-0.87215	TRUE	FALSE	0	1.2389e-44	4.9735e-42	--	Symbols: AGT, AGT1, SGAT | alanine:glyoxylate aminotransferase | chr2:5539417-5540902 REVERSE LENGTH=401	sp|Q56YA5|SGAT_ARATH Serine--glyoxylate aminotransferase OS=Arabidopsis thaliana GN=AGT1 PE=1 SV=2//0
Prupe.5G187400	201.819	77.7073	45.9478	-1.3769	-0.77347	TRUE	FALSE	0	0.00029832	0.0014542	--	Symbols: | Regulator of Vps4 activity in the MVB pathway protein | chr2:6362524-6365818 FORWARD LENGTH=454	sp|Q9CX00|IST1_MOUSE IST1 homolog OS=Mus musculus GN=Ist1 PE=2 SV=1//8.36603e-11
Prupe.3G236100	1480.1	593.532	582.288	-1.3183	-0.04224	TRUE	FALSE	0	7.527e-08	8.1855e-07	--	Symbols: | Regulator of Vps4 activity in the MVB pathway protein | chr2:6362524-6365818 FORWARD LENGTH=454	sp|Q3ZBV1|IST1_BOVIN IST1 homolog OS=Bos taurus GN=IST1 PE=2 SV=1//3.45999e-13
Prupe.7G134500	547.563	52.4809	81.898	-3.3832	0.62849	TRUE	FALSE	0	6.741e-21	3.8938e-19	--	Symbols: | Calcium-binding EF-hand family protein | chr2:6831024-6831587 FORWARD LENGTH=187	sp|Q9ZQE6|CML1_ARATH Calmodulin-like protein 1 OS=Arabidopsis thaliana GN=CML1 PE=2 SV=1//1.9201e-40
Prupe.8G122400	3789.1	1154.79	895.846	-1.7142	-0.38132	TRUE	FALSE	0	4.3745e-14	1.2499e-12	--	Symbols: | Protein of unknown function DUF829, transmembrane 53 | chr2:6834194-6836336 REVERSE LENGTH=420	-//-
Prupe.8G113800	21258.3	6314.88	4650.44	-1.7512	-0.45706	TRUE	FALSE	0	5.6906e-16	2.004e-14	--	Symbols: MEE14 | maternal effect embryo arrest 14 | chr2:6921196-6921978 REVERSE LENGTH=203	-//-
Prupe.8G182900	141.303	59.6445	101.302	-1.2443	0.74947	TRUE	FALSE	0	0.0045773	0.015839	--	Symbols: | Cysteine/Histidine-rich C1 domain family protein | chr2:6980450-6981939 FORWARD LENGTH=243	-//-
Prupe.1G380300	887.703	411.66	503.04	-1.1086	0.27379	TRUE	FALSE	0	0.00028314	0.0013885	--	Symbols: | O-Glycosyl hydrolases family 17 protein | chr2:7035463-7038326 REVERSE LENGTH=503	sp|Q9M069|E137_ARATH Glucan endo-1,3-beta-glucosidase 7 OS=Arabidopsis thaliana GN=At4g34480 PE=1 SV=2//0
Prupe.2G079900	1993.53	975.877	636.271	-1.0306	-0.63156	TRUE	FALSE	0	3.614e-07	7.0726e-05	--	Symbols: | Major facilitator superfamily protein | chr2:7376376-7380944 FORWARD LENGTH=461	sp|Q5SR56|HIAL1_HUMAN Hippocampus abundant transcript-like protein 1 OS=Homo sapiens GN=HIATL1 PE=2 SV=3//3.88438e-20
Prupe.8G169700	1439.39	560.896	809.284	-1.3597	0.51443	TRUE	FALSE	0	2.3288e-08	2.7659e-07	--	Symbols: | Major facilitator superfamily protein | chr2:7376376-7380944 FORWARD LENGTH=461	sp|P70187|HIAT1_MOUSE Hippocampus abundant transcript 1 protein OS=Mus musculus GN=Hiat1 PE=2 SV=3//4.81803e-20
Prupe.1G358000	3290	1529.93	1532.54	-1.1046	-0.012682	TRUE	FALSE	0	1.166e-06	1.0077e-05	--	Symbols: | F-box family protein with a domain of unknown function (DUF295) | chr2:7399108-7400650 FORWARD LENGTH=407	sp|Q3EBZ2|SKI23_ARATH F-box protein SKIP23 OS=Arabidopsis thaliana GN=SKIP23 PE=1 SV=1//7.63922e-32
Prupe.8G175800	62.7396	20.0063	12.67	-1.6489	-0.67444	TRUE	FALSE	0	0.0097815	0.030338	--	Symbols: | Arabidopsis protein of unknown function (DUF241) | chr2:7433326-7434117 REVERSE LENGTH=263	-//-
Prupe.8G178900	4649.75	1837.7	1168.3	-1.3393	-0.66804	TRUE	FALSE	0	7.5926e-07	6.8074e-06	--	Symbols: | Protein kinase superfamily protein | chr2:7487866-7489768 REVERSE LENGTH=413	sp|P27450|CX32_ARATH Probable serine/threonine-protein kinase Cx32, chloroplastic OS=Arabidopsis thaliana GN=At4g35600 PE=1 SV=2//1.64895e-148
Prupe.7G181500	2031.27	536.347	525.924	-1.9211	-0.042626	TRUE	FALSE	0	1.4178e-15	4.7762e-14	--	Symbols: | Protein kinase superfamily protein | chr2:7487866-7489768 REVERSE LENGTH=414	sp|P27450|CX32_ARATH Probable serine/threonine-protein kinase Cx32, chloroplastic OS=Arabidopsis thaliana GN=At4g35600 PE=1 SV=2//1.62341e-154
Prupe.7G183200	1314.08	527.973	523.901	-1.3155	-0.026087	TRUE	FALSE	0	3.4106e-05	0.00021195	--	Symbols: | unknown protein; Has 264 Blast hits to 258 proteins in 65 species: Archae - 5; Bacteria - 5; Metazoa - 66; Fungi - 16; Plants - 107; Viruses - 0; Other Eukaryotes - 65 (source: NCBI BLink). | chr2:7634495-7637212 REVERSE LENGTH=779	-//-
Prupe.7G181400	1256.38	206.939	206.257	-2.602	-0.016723	TRUE	FALSE	0	5.5956e-23	4.0113e-21	--	Symbols: | Undecaprenyl pyrophosphate synthetase family protein | chr2:7645086-7645973 FORWARD LENGTH=295	sp|Q8S2T1|DDPS6_ARATH Dehydrodolichyl diphosphate synthase 6 OS=Arabidopsis thaliana GN=At2g17570 PE=2 SV=2//9.83e-35
Prupe.7G176600	358.459	166.285	114.091	-1.1082	-0.55814	TRUE	FALSE	0	0.00035157	0.0016809	--	Symbols: | FUNCTIONS IN: molecular_function unknown; INVOLVED IN: biological_process unknown; CONTAINS InterPro DOMAIN/s: Domain of unknown function DUF1990 (InterPro:IPR018960). | chr2:7684214-7685009 REVERSE LENGTH=205	sp|Q8GXB1|U548_ARATH UPF0548 protein At2g17695 OS=Arabidopsis thaliana GN=At2g17695 PE=2 SV=1//7.49954e-104
Prupe.7G175100	1679.74	657.76	513.391	-1.3526	-0.37279	TRUE	FALSE	0	2.7949e-08	3.2807e-07	--	Symbols: | unknown protein; FUNCTIONS IN: molecular_function unknown; INVOLVED IN: biological_process unknown; LOCATED IN: plasma membrane; EXPRESSED IN: cultured cell; BEST Arabidopsis thaliana protein match is: unknown protein (TAIR:AT4G08330.1); Has 135 Blast hits to 135 proteins in 32 species: Archae - 5; Bacteria - 29; Metazoa - 0; Fungi - 0; Plants - 91; Viruses - 0; Other Eukaryotes - 10 (…	sp|Q9STN5|Y4833_ARATH Uncharacterized protein At4g08330, chloroplastic OS=Arabidopsis thaliana GN=At4g08330 PE=1 SV=1//3.24886e-06
Prupe.1G503000	3792.23	886.407	712.301	-2.097	-0.33044	TRUE	FALSE	0	4.3175e-10	6.9146e-09	--	Symbols: ATCSP3, CSP3 | cold shock domain protein 3 | chr2:7764276-7765181 REVERSE LENGTH=301	sp|P27484|GRP2_NICSY Glycine-rich protein 2 OS=Nicotiana sylvestris GN=GRP-2 PE=2 SV=1//3.75122e-25
Prupe.8G162800	4272.11	724.513	384.745	-2.5599	-0.93008	TRUE	FALSE	0	2.5861e-11	5.11e-10	--	Symbols: | Chaperone DnaJ-domain superfamily protein | chr2:7767176-7767658 REVERSE LENGTH=160	sp|Q9FYB5|DNJ11_ARATH Chaperone protein dnaJ 11, chloroplastic OS=Arabidopsis thaliana GN=ATJ11 PE=1 SV=2//1.78893e-26
Prupe.7G166400	19906.9	7080.96	8259.15	-1.4912	0.20579	TRUE	FALSE	0	3.8668e-09	5.2532e-08	--	Symbols: HIS1-3 | histone H1-3 | chr2:7846095-7846670 FORWARD LENGTH=167	sp|P40267|H1_SOLPN Histone H1 OS=Solanum pennellii PE=2 SV=1//7.1935e-36
Prupe.1G096100	3722.94	1451.51	1389.71	-1.3589	-0.077495	TRUE	FALSE	0	0.00014801	0.00077977	--	Symbols: | RING/U-box superfamily protein | chr2:8093469-8094452 FORWARD LENGTH=181	sp|Q9ZV51|ATL56_ARATH RING-H2 finger protein ATL56 OS=Arabidopsis thaliana GN=ATL56 PE=2 SV=1//9.13286e-25
Prupe.1G095100	2218.31	1009.92	824.89	-1.1352	-0.30621	TRUE	FALSE	0	1.0581e-06	9.2146e-06	--	Symbols: SCY1 | SECY homolog 1 | chr2:8112231-8114452 REVERSE LENGTH=551	sp|Q38885|SCY1_ARATH Preprotein translocase subunit SCY1, chloroplastic OS=Arabidopsis thaliana GN=SCY1 PE=1 SV=2//0
Prupe.1G084300	505.504	169.046	192.355	-1.5803	0.16917	TRUE	FALSE	0	0.0005335	0.0024329	--	Symbols: | Protein kinase superfamily protein | chr2:8184027-8186685 FORWARD LENGTH=392	sp|Q5XF57|Y5576_ARATH Probable receptor-like serine/threonine-protein kinase At5g57670 OS=Arabidopsis thaliana GN=At5g57670 PE=2 SV=1//1.39711e-125
Prupe.7G214200	4719.46	1640.22	1326.37	-1.5247	-0.32028	TRUE	FALSE	0	3.8094e-05	0.0002335	--	Symbols: | Regulator of Vps4 activity in the MVB pathway protein | chr2:8506339-8509817 FORWARD LENGTH=937	sp|Q54I39|IST1L_DICDI IST1-like protein OS=Dictyostelium discoideum GN=DDB_G0289029 PE=3 SV=1//1.11751e-29
Prupe.1G416500	29355	4276.83	4729.45	-2.779	0.12843	TRUE	FALSE	0	1.2149e-34	2.2112e-32	--	Symbols: | CCCH-type zinc finger family protein | chr2:8550419-8551498 FORWARD LENGTH=359	sp|O82199|C3H20_ARATH Zinc finger CCCH domain-containing protein 20 OS=Arabidopsis thaliana GN=At2g19810 PE=2 SV=1//6.16537e-115
Prupe.7G219900	3239.72	1569.6	1783.86	-1.0455	0.1702	TRUE	FALSE	0	3.614e-07	2.9946e-05	--	Symbols: | Nucleotide-diphospho-sugar transferases superfamily protein | chr2:8581578-8585118 FORWARD LENGTH=520	-//-
Prupe.7G222400	2386.26	930.272	747.314	-1.359	-0.33086	TRUE	FALSE	0	5.995e-07	5.5115e-06	--	Symbols: | Protein of unknown function (DUF810) | chr2:8637977-8641184 REVERSE LENGTH=952	-//-
Prupe.4G212800	637.336	208.112	183.456	-1.6147	-0.19817	TRUE	FALSE	0	1.4087e-08	1.7356e-07	--	Symbols: | Toll-Interleukin-Resistance (TIR) domain family protein | chr2:8695387-8696566 FORWARD LENGTH=313	-//-
Prupe.3G156300	1212.72	584.318	522.31	-1.0534	-0.17725	TRUE	FALSE	0	3.614e-07	0.00010947	--	Symbols: GCL2 | GCR2-like 2 | chr2:8945380-8947041 FORWARD LENGTH=405	sp|Q8VZQ6|GCL2_ARATH LanC-like protein GCL2 OS=Arabidopsis thaliana GN=GCL2 PE=2 SV=1//0
Prupe.3G235800	91.6996	18.3926	17.4294	-2.3178	-0.08964	TRUE	FALSE	0	5.5284e-05	0.0003263	--	Symbols: EPF1 | epidermal patterning factor 1 | chr2:8983179-8983579 REVERSE LENGTH=104	sp|Q8S8I4|EPF1_ARATH Protein EPIDERMAL PATTERNING FACTOR 1 OS=Arabidopsis thaliana GN=EPF1 PE=1 SV=1//1.30294e-32
Prupe.3G175800	131.53	38.1235	30.6083	-1.7866	-0.33202	TRUE	FALSE	0	0.00019324	0.00098741	--	Symbols: DGK5, ATDGK5 | diacylglycerol kinase 5 | chr2:8989412-8992798 REVERSE LENGTH=509	sp|Q9C5E5|DGK5_ARATH Diacylglycerol kinase 5 OS=Arabidopsis thaliana GN=DGK5 PE=2 SV=1//8.38739e-38
Prupe.3G228600	5858.26	1664.77	1385.56	-1.8152	-0.279	TRUE	FALSE	0	1.4464e-15	4.8657e-14	--	Symbols: DGK5, ATDGK5 | diacylglycerol kinase 5 | chr2:8989794-8992798 REVERSE LENGTH=491	sp|Q9C5E5|DGK5_ARATH Diacylglycerol kinase 5 OS=Arabidopsis thaliana GN=DGK5 PE=2 SV=1//0
Prupe.8G168200	3460.5	841.397	606.818	-2.0401	-0.48584	TRUE	FALSE	0	1.8625e-18	8.4739e-17	--	Symbols: | Protein of unknown function (DUF3353) | chr2:8998728-8999789 FORWARD LENGTH=287	sp|G5DBJ0|CPP1_NICBE Protein CHAPERONE-LIKE PROTEIN OF POR1, chloroplastic OS=Nicotiana benthamiana GN=CPP1 PE=1 SV=1//2.03741e-07
Prupe.8G161200	1318.28	593.063	526.975	-1.1524	-0.18528	TRUE	FALSE	0	3.8096e-06	2.9534e-05	--	Symbols: | Protein of unknown function (DUF803) | chr2:9052103-9054266 REVERSE LENGTH=328	sp|Q8GWX2|NIPA6_ARATH Probable magnesium transporter NIPA6 OS=Arabidopsis thaliana GN=At2g21120 PE=2 SV=1//1.1627e-151
Prupe.8G083600	712.704	209.538	189.966	-1.7661	-0.15507	TRUE	FALSE	0	2.0123e-10	3.3966e-09	--	Symbols: GC1, ATSULA, SULA | NAD(P)-binding Rossmann-fold superfamily protein | chr2:9110502-9112679 REVERSE LENGTH=347	sp|Q9SJU9|GC1_ARATH Epimerase family protein SDR39U1 homolog, chloroplastic OS=Arabidopsis thaliana GN=GC1 PE=2 SV=2//0
Prupe.8G096300	1684.66	22.5448	11.525	-6.2235	-0.98354	TRUE	FALSE	0	1.5952e-15	5.3515e-14	--	Symbols: MEE3, ATRL2, RSM1 | Homeodomain-like superfamily protein | chr2:9259654-9260419 FORWARD LENGTH=101	sp|Q58FS3|RAD_ANTMA Transcription factor RADIALIS OS=Antirrhinum majus GN=RAD PE=1 SV=1//1.6073e-40
Prupe.6G168900	809.688	289.672	254.934	-1.4829	-0.19962	TRUE	FALSE	0	3.3162e-08	3.8421e-07	--	Symbols: | violaxanthin de-epoxidase-related | chr2:9318333-9319990 REVERSE LENGTH=522	sp|Q40593|VDE_TOBAC Violaxanthin de-epoxidase, chloroplastic OS=Nicotiana tabacum GN=VDE1 PE=2 SV=1//3.07578e-11
Prupe.6G173100	578.437	232.334	183.192	-1.316	-0.3563	TRUE	FALSE	0	3.5174e-06	2.7481e-05	--	Symbols: | unknown protein; LOCATED IN: chloroplast; EXPRESSED IN: 22 plant structures; EXPRESSED DURING: 13 growth stages; BEST Arabidopsis thaliana protein match is: unknown protein (TAIR:AT1G56180.1); Has 224 Blast hits to 222 proteins in 59 species: Archae - 0; Bacteria - 65; Metazoa - 0; Fungi - 0; Plants - 134; Viruses - 0; Other Eukaryotes - 25 (source: NCBI BLink). | chr2:9354990-9356958 …	-//-
Prupe.1G529200	21928.2	4319.22	4076.45	-2.3439	-0.096871	TRUE	FALSE	0	1.469e-25	1.3153e-23	--	Symbols: UCP5, ATPUMP5, DIC1 | uncoupling protein 5 | chr2:9563531-9564472 REVERSE LENGTH=313	sp|Q9SJY5|PUMP5_ARATH Mitochondrial uncoupling protein 5 OS=Arabidopsis thaliana GN=PUMP5 PE=2 SV=1//9.82371e-133
Prupe.6G196900	10376.2	4057.16	5169.67	-1.3547	0.33565	TRUE	FALSE	0	4.2849e-10	6.8761e-09	--	Symbols: UCP5, ATPUMP5, DIC1 | uncoupling protein 5 | chr2:9563531-9564472 REVERSE LENGTH=313	sp|Q9SJY5|PUMP5_ARATH Mitochondrial uncoupling protein 5 OS=Arabidopsis thaliana GN=PUMP5 PE=2 SV=1//8.68301e-140
Prupe.1G531600	1129.83	515.151	341.425	-1.133	-0.60917	TRUE	FALSE	0	4.4431e-06	3.404e-05	--	Symbols: SVP, AGL22 | K-box region and MADS-box transcription factor family protein | chr2:9580417-9583603 FORWARD LENGTH=240	sp|Q9FVC1|SVP_ARATH MADS-box protein SVP OS=Arabidopsis thaliana GN=SVP PE=1 SV=1//7.50745e-40
Prupe.2G175000	88.5519	7.10841	6.32629	-3.6389	-0.17865	TRUE	FALSE	0	5.5974e-08	6.2131e-07	--	Symbols: | UDP-Glycosyltransferase superfamily protein | chr2:9593012-9594424 FORWARD LENGTH=470	sp|D4Q9Z5|SGT3_SOYBN Soyasaponin III rhamnosyltransferase OS=Glycine max GN=GmSGT3 PE=1 SV=1//3.7431e-107
Prupe.6G217300	449.517	97.2975	128.123	-2.2079	0.38003	TRUE	FALSE	0	8.798e-06	6.3221e-05	--	Symbols: bZIP6 | basic leucine-zipper 6 | chr2:9732601-9733284 REVERSE LENGTH=227	sp|Q9FMC2|BZP43_ARATH Basic leucine zipper 43 OS=Arabidopsis thaliana GN=BZIP43 PE=1 SV=1//5.26699e-14
Prupe.6G222600	2509.11	262.173	301.004	-3.2586	0.18552	TRUE	FALSE	0	0.0066457	0.02185	--	Symbols: | Acyl-CoA N-acyltransferases (NAT) superfamily protein | chr2:9812839-9814633 REVERSE LENGTH=413	sp|O64815|HLS1L_ARATH Probable N-acetyltransferase HLS1-like OS=Arabidopsis thaliana GN=At2g23060 PE=2 SV=1//0
Prupe.6G228400	782.106	328.805	308.41	-1.2501	-0.10767	TRUE	FALSE	0	0.007157	0.023252	--	Symbols: UGT84B2 | UDP-glucosyl transferase 84B2 | chr2:9897809-9899125 REVERSE LENGTH=438	sp|O22183|U84B2_ARATH UDP-glycosyltransferase 84B2 OS=Arabidopsis thaliana GN=UGT84B2 PE=3 SV=1//8.22153e-116
Prupe.1G386400	2906.72	1149.69	1148.05	-1.3382	-0.017544	TRUE	FALSE	0	4.1463e-07	3.9506e-06	--	Symbols: | Protein kinase superfamily protein | chr2:9988926-9991244 REVERSE LENGTH=708	sp|Q8RY67|WAKLO_ARATH Wall-associated receptor kinase-like 14 OS=Arabidopsis thaliana GN=WAKL14 PE=2 SV=2//0
Prupe.7G145300	1743.01	721.26	514.819	-1.273	-0.50045	TRUE	FALSE	0	1.0489e-06	9.141e-06	--	Symbols: YCF37 | homolog of Synechocystis YCF37 | chr2:10063307-10063810 REVERSE LENGTH=167	-//-
Prupe.7G146200	1412.83	701.81	887.003	-1.0094	0.3244	TRUE	FALSE	0	3.614e-07	0.0020177	--	Symbols: | unknown protein; FUNCTIONS IN: molecular_function unknown; INVOLVED IN: N-terminal protein myristoylation; LOCATED IN: cellular_component unknown; EXPRESSED IN: 7 plant structures; EXPRESSED DURING: petal differentiation and expansion stage; BEST Arabidopsis thaliana protein match is: unknown protein (TAIR:AT4G37240.1); Has 243 Blast hits to 243 proteins in 15 species: Archae - 0; Bact…	-//-
Prupe.7G148300	6165.81	1438.72	2008.74	-2.0995	0.46662	TRUE	FALSE	0	1.3444e-07	1.3916e-06	--	Symbols: | Protein of unknown function (DUF607) | chr2:10125692-10127455 REVERSE LENGTH=336	sp|O64823|MCU2_ARATH Calcium uniporter protein 2, mitochondrial OS=Arabidopsis thaliana GN=At2g23790 PE=2 SV=1//3.06098e-118
Prupe.1G098200	5749.14	2007.87	2375.93	-1.5177	0.22824	TRUE	FALSE	0	2.1649e-11	4.3166e-10	--	Symbols: TET8 | tetraspanin8 | chr2:10135859-10137352 REVERSE LENGTH=273	sp|Q8S8Q6|TET8_ARATH Tetraspanin-8 OS=Arabidopsis thaliana GN=TET8 PE=2 SV=1//5.73065e-106
Prupe.7G002400	1080.23	168.431	132.815	-2.6811	-0.35756	TRUE	FALSE	0	1.1734e-22	8.1926e-21	--	Symbols: | HNH endonuclease | chr2:10153982-10155600 REVERSE LENGTH=284	-//-
Prupe.1G101400	162.027	57.3216	57.7888	-1.4991	-0.0026701	TRUE	FALSE	0	0.00034383	0.0016478	--	Symbols: | Class I glutamine amidotransferase-like superfamily protein | chr2:10199698-10201081 FORWARD LENGTH=251	sp|Q12288|YL126_YEAST Putative glutamine amidotransferase YLR126C OS=Saccharomyces cerevisiae (strain ATCC 204508 / S288c) GN=YLR126C PE=1 SV=1//4.3202e-19
Prupe.8G072000	3113.39	245.227	360.142	-3.6663	0.53713	TRUE	FALSE	0	1.4118e-11	2.8818e-10	--	Symbols: | Class I glutamine amidotransferase-like superfamily protein | chr2:10199698-10201081 FORWARD LENGTH=251	sp|Q12288|YL126_YEAST Putative glutamine amidotransferase YLR126C OS=Saccharomyces cerevisiae (strain ATCC 204508 / S288c) GN=YLR126C PE=1 SV=1//4.23522e-17
Prupe.3G103700	9394.43	3040.58	2081.83	-1.6275	-0.56301	TRUE	FALSE	0	5.0673e-11	9.4398e-10	--	Symbols: | unknown protein; BEST Arabidopsis thaliana protein match is: unknown protein (TAIR:AT4G30780.1); Has 101 Blast hits to 101 proteins in 16 species: Archae - 0; Bacteria - 0; Metazoa - 0; Fungi - 0; Plants - 95; Viruses - 0; Other Eukaryotes - 6 (source: NCBI BLink). | chr2:10244921-10246715 FORWARD LENGTH=466	-//-
Prupe.7G260700	8280.12	1830.58	1644.15	-2.1774	-0.16939	TRUE	FALSE	0	4.1546e-22	2.7417e-20	--	Symbols: ALDH11A3 | aldehyde dehydrogenase 11A3 | chr2:10327325-10329601 REVERSE LENGTH=496	sp|Q1WIQ6|GAPN_ARATH NADP-dependent glyceraldehyde-3-phosphate dehydrogenase OS=Arabidopsis thaliana GN=ALDH11A3 PE=1 SV=2//0
Prupe.1G395200	3038.89	1411.25	962.832	-1.1066	-0.56584	TRUE	FALSE	0	9.0526e-07	8.0077e-06	--	Symbols: ATGPX1, GPX1 | glutathione peroxidase 1 | chr2:10668134-10669828 FORWARD LENGTH=236	sp|P52032|GPX1_ARATH Phospholipid hydroperoxide glutathione peroxidase 1, chloroplastic OS=Arabidopsis thaliana GN=GPX1 PE=2 SV=2//4.37084e-114
Prupe.7G257700	3542.57	1246.06	1007.63	-1.5074	-0.32105	TRUE	FALSE	0	2.2971e-11	4.5539e-10	--	Symbols: Phox1 | Octicosapeptide/Phox/Bem1p (PB1) domain-containing protein / tetratricopeptide repeat (TPR)-containing protein | chr2:10766192-10768517 REVERSE LENGTH=745	sp|Q99614|TTC1_HUMAN Tetratricopeptide repeat protein 1 OS=Homo sapiens GN=TTC1 PE=1 SV=1//1.06492e-13
Prupe.3G068300	1039.76	88.9436	54.9708	-3.5472	-0.70818	TRUE	FALSE	0	8.4431e-09	1.0852e-07	--	Symbols: | Sulfite exporter TauE/SafE family protein | chr2:10977174-10979677 FORWARD LENGTH=476	-//-
Prupe.1G448100	3685.15	1635.26	1774.34	-1.1722	0.10302	TRUE	FALSE	0	2.8207e-06	2.2438e-05	--	Symbols: | Protein of unknown function (DUF810) | chr2:11006138-11009728 REVERSE LENGTH=987	-//-
Prupe.1G403600	3399.02	1125.54	760.963	-1.5945	-0.57917	TRUE	FALSE	0	0.0071396	0.023211	--	Symbols: ER, QRP1 | Leucine-rich receptor-like protein kinase family protein | chr2:11208367-11213895 REVERSE LENGTH=976	sp|Q42371|ERECT_ARATH LRR receptor-like serine/threonine-protein kinase ERECTA OS=Arabidopsis thaliana GN=ERECTA PE=1 SV=1//0
Prupe.8G110400	1099.26	293.692	220.446	-1.9042	-0.4281	TRUE	FALSE	0	0.0017639	0.0069129	--	Symbols: | Transducin/WD40 repeat-like superfamily protein | chr2:11268035-11269432 FORWARD LENGTH=465	sp|Q61FW2|SEL10_CAEBR F-box/WD repeat-containing protein sel-10 OS=Caenorhabditis briggsae GN=sel-10 PE=3 SV=1//3.8355e-17
Prupe.1G440000	207.688	87.5408	113.792	-1.2464	0.36476	TRUE	FALSE	0	0.0010329	0.0043547	--	Symbols: PLP2, PLA IIA, PLA2A | phospholipase A 2A | chr2:11293912-11295708 REVERSE LENGTH=407	sp|O48723|PLP2_ARATH Patatin-like protein 2 OS=Arabidopsis thaliana GN=PLP2 PE=1 SV=1//3.10279e-161
Prupe.7G239400	1011.35	448.873	315.307	-1.1719	-0.52443	TRUE	FALSE	0	0.00036442	0.0017378	--	Symbols: | Ran BP2/NZF zinc finger-like superfamily protein | chr2:11365275-11365789 FORWARD LENGTH=138	sp|O13801|YE04_SCHPO Uncharacterized RNA-binding protein C17H9.04c OS=Schizosaccharomyces pombe (strain 972 / ATCC 24843) GN=SPAC17H9.04c PE=1 SV=1//2.58199e-06
Prupe.7G237900	170.378	55.1457	96.5644	-1.6274	0.7919	TRUE	FALSE	0	0.017372	0.049184	--	Symbols: BAS1, CYP734A1, CYP72B1 | Cytochrome P450 superfamily protein | chr2:11380700-11383413 FORWARD LENGTH=520	sp|O48786|C734A_ARATH Cytochrome P450 734A1 OS=Arabidopsis thaliana GN=CYP734A1 PE=2 SV=1//0
Prupe.4G266000	1423.45	315.455	214.871	-2.1739	-0.56856	TRUE	FALSE	0	1.8124e-17	7.488e-16	--	Symbols: NPC2 | non-specific phospholipase C2 | chr2:11457117-11459355 REVERSE LENGTH=514	sp|O81020|NPC2_ARATH Non-specific phospholipase C2 OS=Arabidopsis thaliana GN=NPC2 PE=2 SV=1//0
Prupe.6G139600	694.49	298.919	158.042	-1.2162	-0.93452	TRUE	FALSE	0	1.4406e-05	9.7887e-05	--	Symbols: | Protein of unknown function (DUF1279) | chr2:11678586-11679765 REVERSE LENGTH=201	sp|Q96KR6|F210B_HUMAN Protein FAM210B OS=Homo sapiens GN=FAM210B PE=1 SV=2//9.48544e-07
Prupe.6G127400	2239.82	980.795	992.051	-1.1914	0.0014158	TRUE	FALSE	0	3.1998e-06	2.5163e-05	--	Symbols: | A20/AN1-like zinc finger family protein | chr2:11776640-11777131 REVERSE LENGTH=163	sp|Q9ZNU9|SAP3_ARATH Zinc finger A20 and AN1 domain-containing stress-associated protein 3 OS=Arabidopsis thaliana GN=SAP3 PE=2 SV=1//7.52047e-47
Prupe.7G116700	114.809	25.3902	18.6925	-2.1769	-0.45526	TRUE	FALSE	0	2.4993e-05	0.00016007	--	Symbols: | Plant protein of unknown function (DUF868) | chr2:11833089-11834051 REVERSE LENGTH=320	-//-
Prupe.5G080800	92.9601	32.6378	17.2343	-1.5101	-0.93606	TRUE	FALSE	0	0.004642	0.016027	--	Symbols: | unknown protein; BEST Arabidopsis thaliana protein match is: unknown protein (TAIR:AT4G22758.1); Has 131 Blast hits to 131 proteins in 17 species: Archae - 0; Bacteria - 0; Metazoa - 0; Fungi - 0; Plants - 131; Viruses - 0; Other Eukaryotes - 0 (source: NCBI BLink). | chr2:11860734-11861306 FORWARD LENGTH=190	sp|Q56XJ7|Y4276_ARATH Uncharacterized protein At4g22758 OS=Arabidopsis thaliana GN=At4g22758 PE=2 SV=1//2.62951e-08
Prupe.6G113100	649.959	201.811	270.504	-1.6873	0.40627	TRUE	FALSE	0	0.0057477	0.019277	--	Symbols: | C2H2-type zinc finger family protein | chr2:12024321-12025181 FORWARD LENGTH=286	sp|Q681X4|ZAT5_ARATH Zinc finger protein ZAT5 OS=Arabidopsis thaliana GN=ZAT5 PE=2 SV=1//1.84742e-47
Prupe.7G125800	497.727	129.57	205.185	-1.9416	0.64844	TRUE	FALSE	0	0.004894	0.016771	--	Symbols: | C2H2-type zinc finger family protein | chr2:12024321-12025181 FORWARD LENGTH=286	sp|Q681X4|ZAT5_ARATH Zinc finger protein ZAT5 OS=Arabidopsis thaliana GN=ZAT5 PE=2 SV=1//8.46007e-52
Prupe.6G103900	1255.49	273.542	224.584	-2.1984	-0.29917	TRUE	FALSE	0	0.00063461	0.0028402	--	Symbols: LOG1, ATLOG1 | Putative lysine decarboxylase family protein | chr2:12081186-12084307 FORWARD LENGTH=213	sp|Q8RUN2|LOG1_ARATH Cytokinin riboside 5&apos;-monophosphate phosphoribohydrolase LOG1 OS=Arabidopsis thaliana GN=LOG1 PE=1 SV=1//6.69168e-128
Prupe.1G367500	364.969	26.2974	23.2027	-3.7948	-0.19692	TRUE	FALSE	0	1.001e-22	7.05e-21	--	Symbols: LOG1, ATLOG1 | Putative lysine decarboxylase family protein | chr2:12081186-12084307 FORWARD LENGTH=213	sp|Q8RUN2|LOG1_ARATH Cytokinin riboside 5&apos;-monophosphate phosphoribohydrolase LOG1 OS=Arabidopsis thaliana GN=LOG1 PE=1 SV=1//6.58573e-112
Prupe.6G242400	677.166	224.064	138.272	-1.5956	-0.71011	TRUE	FALSE	0	6.2935e-09	8.2476e-08	--	Symbols: RAP2.7 | related to AP2.7 | chr2:12226168-12228251 REVERSE LENGTH=464	sp|P47927|AP2_ARATH Floral homeotic protein APETALA 2 OS=Arabidopsis thaliana GN=AP2 PE=1 SV=1//4.04559e-93
Prupe.2G220100	4677.62	1491.91	1941.86	-1.6486	0.36509	TRUE	FALSE	0	5.0456e-13	1.2766e-11	--	Symbols: RAP2.7, TOE1 | related to AP2.7 | chr2:12226168-12228251 REVERSE LENGTH=449	sp|Q9SK03|RAP27_ARATH Ethylene-responsive transcription factor RAP2-7 OS=Arabidopsis thaliana GN=RAP2-7 PE=2 SV=2//4.52483e-71
Prupe.4G276300	450.347	169.024	184.667	-1.4138	0.11247	TRUE	FALSE	0	2.8552e-06	2.2682e-05	--	Symbols: | Photosystem II reaction center PsbP family protein | chr2:12254911-12255689 FORWARD LENGTH=232	sp|Q8VY52|PPD2_ARATH PsbP domain-containing protein 2, chloroplastic OS=Arabidopsis thaliana GN=PPD2 PE=1 SV=1//1.61299e-75
Prupe.6G080200	5549.91	2259.07	1208.35	-1.2967	-0.91686	TRUE	FALSE	0	3.8145e-09	5.1909e-08	--	Symbols: ALB3 | 63 kDa inner membrane family protein | chr2:12356669-12359158 REVERSE LENGTH=462	sp|Q9FY06|PPF1_PEA Inner membrane protein PPF-1, chloroplastic OS=Pisum sativum GN=PPF-1 PE=2 SV=2//0
Prupe.6G071500	365.239	168.217	91.1874	-1.1185	-0.89781	TRUE	FALSE	0	0.002713	0.010075	--	Symbols: | unknown protein; FUNCTIONS IN: molecular_function unknown; INVOLVED IN: biological_process unknown; LOCATED IN: chloroplast thylakoid membrane; EXPRESSED IN: 23 plant structures; EXPRESSED DURING: 13 growth stages; Has 34 Blast hits to 33 proteins in 16 species: Archae - 0; Bacteria - 0; Metazoa - 0; Fungi - 0; Plants - 33; Viruses - 0; Other Eukaryotes - 1 (source: NCBI BLink). | chr2…	-//-
Prupe.6G060500	634.559	275.104	270.471	-1.2058	-0.039192	TRUE	FALSE	0	1.673e-05	0.00011194	--	Symbols: JOSL | JOSEPHIN-like protein | chr2:12671206-12673300 FORWARD LENGTH=360	sp|O82391|JOSL_ARATH Josephin-like protein OS=Arabidopsis thaliana GN=At2g29640 PE=2 SV=1//2.17913e-81
Prupe.6G060100	1067.5	295.582	195.707	-1.8526	-0.61017	TRUE	FALSE	0	2.7759e-11	5.4538e-10	--	Symbols: ANTR1, PHT4;1 | phosphate transporter 4;1 | chr2:12673685-12676003 REVERSE LENGTH=512	sp|O82390|ANTR1_ARATH Sodium-dependent phosphate transport protein 1, chloroplastic OS=Arabidopsis thaliana GN=ANTR1 PE=1 SV=1//0
Prupe.6G053500	3417.62	1672.72	1136.04	-1.0308	-0.57311	TRUE	FALSE	0	3.614e-07	3.3175e-05	--	Symbols: ZIP6, ATZIP6 | ZIP metal ion transporter family | chr2:12838730-12840112 REVERSE LENGTH=341	sp|O64738|ZIP6_ARATH Zinc transporter 6, chloroplastic OS=Arabidopsis thaliana GN=ZIP6 PE=3 SV=1//3.74793e-132
Prupe.6G052600	2779.13	1360.66	1240.09	-1.0303	-0.14864	TRUE	FALSE	0	3.614e-07	3.2724e-05	--	Symbols: | pentatricopeptide (PPR) repeat-containing protein | chr2:12847828-12849520 FORWARD LENGTH=503	sp|Q0WNN7|PP176_ARATH Pentatricopeptide repeat-containing protein At2g30100, chloroplastic OS=Arabidopsis thaliana GN=At2g30100 PE=2 SV=2//0
Prupe.6G049900	266.485	96.9236	67.9116	-1.4591	-0.52661	TRUE	FALSE	0	4.8731e-05	0.00029134	--	Symbols: | UDP-Glycosyltransferase superfamily protein | chr2:12872200-12873691 FORWARD LENGTH=454	sp|O64732|U87A1_ARATH UDP-glycosyltransferase 87A1 OS=Arabidopsis thaliana GN=UGT87A1 PE=2 SV=1//6.05045e-49
Prupe.6G043300	7821.59	2317.8	2126.28	-1.7547	-0.13901	TRUE	FALSE	0	0.0019206	0.0074447	--	Symbols: CIPK11, PKS5, SIP4, SNRK3.22 | SOS3-interacting protein 4 | chr2:12937265-12938572 REVERSE LENGTH=435	sp|O22932|CIPKB_ARATH CBL-interacting serine/threonine-protein kinase 11 OS=Arabidopsis thaliana GN=CIPK11 PE=1 SV=1//0
Prupe.1G353800	15439.6	4561.74	2560	-1.759	-0.84843	TRUE	FALSE	0	1.7622e-15	5.887e-14	--	Symbols: | BTB/POZ domain-containing protein | chr2:13037410-13041475 FORWARD LENGTH=809	sp|Q8LEV3|Y2060_ARATH BTB/POZ domain-containing protein At2g30600 OS=Arabidopsis thaliana GN=At2g30600/At2g30610 PE=2 SV=1//0
Prupe.3G168700	873.925	0	0	#NAME?	NA	#NAME?	#VALUE!	#VALUE!	3.614e-07	3.3793e-10	--	Symbols: TBL43 | TRICHOME BIREFRINGENCE-LIKE 43 | chr2:13150481-13152417 FORWARD LENGTH=368	sp|Q6DR10|TBL43_ARATH Protein trichome birefringence-like 43 OS=Arabidopsis thaliana GN=TBL43 PE=2 SV=1//6.28143e-135
Prupe.3G112700	24874.5	5418.29	2838.21	-2.1988	-0.94784	TRUE	FALSE	0	1.8689e-23	1.394e-21	--	Symbols: VAR2, FTSH2 | FtsH extracellular protease family | chr2:13174692-13177064 FORWARD LENGTH=695	sp|O80860|FTSH2_ARATH ATP-dependent zinc metalloprotease FTSH 2, chloroplastic OS=Arabidopsis thaliana GN=FTSH2 PE=1 SV=1//0
Prupe.3G117500	955.268	405.29	380.22	-1.237	-0.10761	TRUE	FALSE	0	1.4322e-06	1.2125e-05	--	Symbols: | Protein of unknown function (DUF688) | chr2:13187776-13189761 REVERSE LENGTH=593	-//-
Prupe.1G011600	7257.05	557.786	617.406	-3.7016	0.13056	TRUE	FALSE	0	0.017234	0.048883	--	Symbols: | Haloacid dehalogenase-like hydrolase (HAD) superfamily protein | chr2:13659095-13660531 FORWARD LENGTH=263	sp|Q09893|YAI5_SCHPO Uncharacterized protein C24B11.05 OS=Schizosaccharomyces pombe (strain 972 / ATCC 24843) GN=SPAC24B11.05 PE=3 SV=1//4.4236e-19
Prupe.2G042500	530.745	261.967	200.328	-1.0186	-0.40125	TRUE	FALSE	0	3.614e-07	0.0012557	--	Symbols: PHT5, PHT1;5 | phosphate transporter 1;5 | chr2:13927754-13929657 REVERSE LENGTH=542	sp|Q8GYF4|PHT15_ARATH Probable inorganic phosphate transporter 1-5 OS=Arabidopsis thaliana GN=PHT1-5 PE=2 SV=2//0
Prupe.3G210900	2198.74	874.52	1010.44	-1.3301	0.19496	TRUE	FALSE	0	8.7346e-09	1.1173e-07	--	Symbols: | unknown protein; FUNCTIONS IN: molecular_function unknown; INVOLVED IN: biological_process unknown; LOCATED IN: cellular_component unknown; EXPRESSED IN: 24 plant structures; EXPRESSED DURING: 15 growth stages. | chr2:13991744-13995065 REVERSE LENGTH=690	-//-
Prupe.4G076300	68115	8668.09	4889.69	-2.9742	-0.84061	TRUE	FALSE	0	0.00018646	0.00095622	--	Symbols: LHB1B1, LHCB1.4 | light-harvesting chlorophyll-protein complex II subunit B1 | chr2:14524818-14525618 FORWARD LENGTH=266	sp|P27495|CB24_TOBAC Chlorophyll a-b binding protein 40, chloroplastic OS=Nicotiana tabacum GN=CAB40 PE=2 SV=1//3.23045e-179
Prupe.4G085200	2601.71	629.828	393.44	-2.0464	-0.69412	TRUE	FALSE	0	7.2772e-18	3.1357e-16	--	Symbols: | Mitochondrial transcription termination factor family protein | chr2:14577196-14578203 FORWARD LENGTH=303	-//-
Prupe.8G265900	1314.1	377.394	288.834	-1.7999	-0.40163	TRUE	FALSE	0	1.4643e-12	3.4818e-11	--	Symbols: WRKY35, MEE24, AtWRKY35 | WRKY DNA-binding protein 35 | chr2:14693839-14696378 REVERSE LENGTH=427	sp|Q9LP56|WRK65_ARATH Probable WRKY transcription factor 65 OS=Arabidopsis thaliana GN=WRKY65 PE=2 SV=1//1.19227e-30
Prupe.6G012000	1340.16	391.605	209.696	-1.7749	-0.91535	TRUE	FALSE	0	8.2737e-13	2.0232e-11	--	Symbols: EDA3 | DnaJ/Hsp40 cysteine-rich domain superfamily protein | chr2:14708380-14709804 FORWARD LENGTH=186	-//-
Prupe.2G155900	1307.8	499.533	284.993	-1.3885	-0.82516	TRUE	FALSE	0	0.0018942	0.0073551	--	Symbols: | disease resistance family protein / LRR family protein | chr2:14737169-14739886 REVERSE LENGTH=905	sp|C0LGQ5|GSO1_ARATH LRR receptor-like serine/threonine-protein kinase GSO1 OS=Arabidopsis thaliana GN=GSO1 PE=2 SV=1//3.88097e-83
Prupe.2G167600	1106.68	477.506	484.754	-1.2126	0.0073781	TRUE	FALSE	0	0.0048438	0.016625	--	Symbols: | disease resistance family protein / LRR family protein | chr2:14737169-14739886 REVERSE LENGTH=905	sp|Q9C9H7|RLP12_ARATH Receptor-like protein 12 OS=Arabidopsis thaliana GN=RLP12 PE=2 SV=2//1.87072e-76
Prupe.5G034000	2594.9	939.911	490.971	-1.4651	-0.95082	TRUE	FALSE	0	1.2742e-09	1.8934e-08	--	Symbols: | RNA-binding (RRM/RBD/RNP motifs) family protein | chr2:14898341-14899590 FORWARD LENGTH=308	sp|Q39061|CP33_ARATH RNA-binding protein CP33, chloroplastic OS=Arabidopsis thaliana GN=CP33 PE=2 SV=1//2.53537e-07
Prupe.6G145300	227.66	60.5391	63.2304	-1.9109	0.048004	TRUE	FALSE	0	5.2712e-07	4.9041e-06	--	Symbols: PUB23 | plant U-box 23 | chr2:15083101-15084336 REVERSE LENGTH=411	sp|Q84TG3|PUB23_ARATH E3 ubiquitin-protein ligase PUB23 OS=Arabidopsis thaliana GN=PUB23 PE=1 SV=1//1.13886e-156
Prupe.7G098000	1016.38	380.555	290.698	-1.4173	-0.40283	TRUE	FALSE	0	2.7882e-08	3.2761e-07	--	Symbols: | Mitochondrial transcription termination factor family protein | chr2:15117181-15118182 FORWARD LENGTH=333	-//-
Prupe.7G112200	120.875	50.3503	42.3299	-1.2634	-0.26561	TRUE	FALSE	0	0.0055488	0.018701	--	Symbols: ABI5, GIA1 | Basic-leucine zipper (bZIP) transcription factor family protein | chr2:15204980-15206571 REVERSE LENGTH=442	sp|Q9SJN0|ABI5_ARATH Protein ABSCISIC ACID-INSENSITIVE 5 OS=Arabidopsis thaliana GN=ABI5 PE=1 SV=1//6.14177e-22
Prupe.7G115700	2970.39	1273.39	2152.12	-1.222	0.74224	TRUE	FALSE	0	1.4546e-06	1.2294e-05	--	Symbols: | Family of unknown function (DUF662) | chr2:15279041-15280270 FORWARD LENGTH=192	-//-
Prupe.3G136500	889.646	373.067	261.981	-1.2538	-0.52555	TRUE	FALSE	0	0.00015213	0.00079797	--	Symbols: | Plant protein of unknown function (DUF247) | chr2:15290211-15291557 FORWARD LENGTH=448	sp|Q9SD53|Y3720_ARATH UPF0481 protein At3g47200 OS=Arabidopsis thaliana GN=At3g47200 PE=2 SV=1//2.63071e-21
Prupe.7G123400	1892.95	312.022	469.157	-2.6009	0.57265	TRUE	FALSE	0	0.002417	0.0090923	--	Symbols: | 2-oxoglutarate (2OG) and Fe(II)-dependent oxygenase superfamily protein | chr2:15379930-15381987 FORWARD LENGTH=366	sp|D4N501|DIOX2_PAPSO Probable 2-oxoglutarate/Fe(II)-dependent dioxygenase OS=Papaver somniferum GN=DIOX2 PE=2 SV=1//5.03157e-67
Prupe.7G127300	753.348	283.863	305.055	-1.4081	0.087434	TRUE	FALSE	0	2.3342e-07	2.3233e-06	--	Symbols: | ACT-like superfamily protein | chr2:15451834-15453550 REVERSE LENGTH=410	sp|Q9SJM1|ACR10_ARATH ACT domain-containing protein ACR10 OS=Arabidopsis thaliana GN=ACR10 PE=2 SV=1//0
Prupe.7G128900	1795.24	343.18	257.338	-2.3871	-0.43126	TRUE	FALSE	0	2.342e-21	1.4354e-19	--	Symbols: | unknown protein; FUNCTIONS IN: molecular_function unknown; INVOLVED IN: biological_process unknown; LOCATED IN: chloroplast; Has 32 Blast hits to 32 proteins in 14 species: Archae - 0; Bacteria - 0; Metazoa - 0; Fungi - 0; Plants - 32; Viruses - 0; Other Eukaryotes - 0 (source: NCBI BLink). | chr2:15489176-15490296 REVERSE LENGTH=232	-//-
Prupe.6G240400	290.92	104.579	85.0284	-1.476	-0.31481	TRUE	FALSE	0	1.48e-05	0.00010027	--	Symbols: | protamine P1 family protein | chr2:15591147-15592040 FORWARD LENGTH=297	-//-
Prupe.6G236000	653.556	101.947	191.051	-2.6805	0.89149	TRUE	FALSE	0	2.6297e-18	1.1817e-16	--	Symbols: | lysine decarboxylase family protein | chr2:15624253-15626834 REVERSE LENGTH=215	sp|Q8L8B8|LOG3_ARATH Cytokinin riboside 5&apos;-monophosphate phosphoribohydrolase LOG3 OS=Arabidopsis thaliana GN=LOG3 PE=1 SV=1//8.30708e-139
Prupe.6G244000	798.577	173.531	159.898	-2.2022	-0.13304	TRUE	FALSE	0	3.9759e-11	7.5466e-10	--	Symbols: | Thioredoxin superfamily protein | chr2:15640235-15641720 REVERSE LENGTH=248	sp|Q9ZUU2|AAED1_ARATH Thioredoxin-like protein AAED1, chloroplastic OS=Arabidopsis thaliana GN=At2g37240 PE=2 SV=2//3.59573e-109
Prupe.6G247400	1474.62	701.038	469.098	-1.0728	-0.59526	TRUE	FALSE	0	3.614e-07	9.0243e-05	--	Symbols: NAKR2 | Chloroplast-targeted copper chaperone protein | chr2:15694300-15695461 FORWARD LENGTH=259	sp|O82089|CCH_ARATH Copper transport protein CCH OS=Arabidopsis thaliana GN=CCH PE=1 SV=1//2.39686e-13
Prupe.6G255800	876.197	134.412	79.3424	-2.7046	-0.77649	TRUE	FALSE	0	7.4414e-07	6.6981e-06	--	Symbols: ATPHAN, AS1, ATMYB91, MYB91 | myb-like HTH transcriptional regulator family protein | chr2:15781798-15782901 REVERSE LENGTH=367	sp|O80931|AS1_ARATH Transcription factor AS1 OS=Arabidopsis thaliana GN=AS1 PE=1 SV=1//8.38416e-143
Prupe.6G261500	307.51	114.561	58.0182	-1.4245	-0.99663	TRUE	FALSE	0	0.010024	0.030982	--	Symbols: RLK | receptor lectin kinase | chr2:15814934-15816961 REVERSE LENGTH=675	sp|O80939|LRK41_ARATH L-type lectin-domain containing receptor kinase IV.1 OS=Arabidopsis thaliana GN=LECRK41 PE=2 SV=1//0
Prupe.6G261400	2240.81	936.125	530.325	-1.2592	-0.8344	TRUE	FALSE	0	0.00076232	0.0033349	--	Symbols: RLK | receptor lectin kinase | chr2:15814934-15816961 REVERSE LENGTH=675	sp|O80939|LRK41_ARATH L-type lectin-domain containing receptor kinase IV.1 OS=Arabidopsis thaliana GN=LECRK41 PE=2 SV=1//0
Prupe.6G264200	1512.23	608.758	545.003	-1.3127	-0.17415	TRUE	FALSE	0	6.1722e-08	6.8042e-07	--	Symbols: emb1513 | copper ion transmembrane transporters | chr2:15869269-15870024 REVERSE LENGTH=251	sp|Q9C8S9|RH48_ARATH Probable DEAD-box ATP-dependent RNA helicase 48 OS=Arabidopsis thaliana GN=RH48 PE=3 SV=1//1.21251e-14
Prupe.6G268900	3193.41	1138.06	940.25	-1.4885	-0.28841	TRUE	FALSE	0	0.00088406	0.0037992	--	Symbols: | O-fucosyltransferase family protein | chr2:15894162-15897452 REVERSE LENGTH=638	sp|Q8W486|Y1491_ARATH Uncharacterized protein At1g04910 OS=Arabidopsis thaliana GN=At1g04910 PE=2 SV=1//5.51014e-78
Prupe.6G272900	3262.38	1417.54	1161.57	-1.2025	-0.30147	TRUE	FALSE	0	1.7743e-07	1.8028e-06	--	Symbols: ATGPAT6, GPAT6 | glycerol-3-phosphate acyltransferase 6 | chr2:15952816-15955364 REVERSE LENGTH=501	sp|O80437|GPAT6_ARATH Glycerol-3-phosphate 2-O-acyltransferase 6 OS=Arabidopsis thaliana GN=GPAT6 PE=1 SV=1//0
Prupe.6G288600	2216.66	849.572	1531.47	-1.3836	0.83308	TRUE	FALSE	0	0.0001006	0.0005559	--	Symbols: AGT3 | alanine:glyoxylate aminotransferase 3 | chr2:16083779-16085974 FORWARD LENGTH=477	sp|Q94AL9|AGT22_ARATH Alanine--glyoxylate aminotransferase 2 homolog 2, mitochondrial OS=Arabidopsis thaliana GN=AGT3 PE=1 SV=2//0
Prupe.6G285900	1487.55	168.779	130.827	-3.1397	-0.38393	TRUE	FALSE	0	0.0016903	0.0066624	--	Symbols: | Uncharacterised protein family (UPF0497) | chr2:16110960-16111694 REVERSE LENGTH=188	sp|D7LBN4|CSPLH_ARALL CASP-like protein 4B1 OS=Arabidopsis lyrata subsp. lyrata GN=ARALYDRAFT_321547 PE=3 SV=1//4.9372e-56
Prupe.6G041600	48.8153	7.20588	4.71623	-2.7601	-0.61726	TRUE	FALSE	0	0.00049118	0.0022604	--	Symbols: LP1, LTP1, ATLTP1 | lipid transfer protein 1 | chr2:16130418-16130893 FORWARD LENGTH=118	sp|Q9M5X8|NLTP_PRUAV Non-specific lipid-transfer protein OS=Prunus avium PE=1 SV=1//2.27177e-24
Prupe.2G029800	483.586	217.352	169.704	-1.1537	-0.37118	TRUE	FALSE	0	7.1065e-05	0.00040863	--	Symbols: | unknown protein; FUNCTIONS IN: molecular_function unknown; INVOLVED IN: biological_process unknown; LOCATED IN: chloroplast; EXPRESSED IN: 21 plant structures; EXPRESSED DURING: 13 growth stages; Has 58 Blast hits to 58 proteins in 23 species: Archae - 0; Bacteria - 4; Metazoa - 1; Fungi - 0; Plants - 44; Viruses - 0; Other Eukaryotes - 9 (source: NCBI BLink). | chr2:16210864-16214110 …	-//-
Prupe.1G140100	1034.06	421.746	331.54	-1.2939	-0.36279	TRUE	FALSE	0	4.9467e-07	4.6345e-06	--	Symbols: | RING/U-box superfamily protein | chr2:16317462-16318869 FORWARD LENGTH=296	sp|Q9NS56|TOPRS_HUMAN E3 ubiquitin-protein ligase Topors OS=Homo sapiens GN=TOPORS PE=1 SV=1//1.50207e-06
Prupe.8G142600	3078.51	1147.49	805.529	-1.4238	-0.52457	TRUE	FALSE	0	6.8593e-10	1.0708e-08	--	Symbols: ATATH8 | Protein kinase superfamily protein | chr2:16350140-16355745 FORWARD LENGTH=814	sp|Q55680|Y005_SYNY3 Uncharacterized protein sll0005 OS=Synechocystis sp. (strain PCC 6803 / Kazusa) GN=sll0005 PE=3 SV=1//4.90007e-97
Prupe.2G226400	4948.06	842.239	846.111	-2.5546	-0.0097886	TRUE	FALSE	0	0.00057309	0.0025967	--	Symbols: | alpha/beta-Hydrolases superfamily protein | chr2:16460442-16462872 FORWARD LENGTH=317	sp|Q9C942|CSE_ARATH Caffeoylshikimate esterase OS=Arabidopsis thaliana GN=CSE PE=1 SV=1//3.83458e-51
Prupe.2G229200	849.085	124.07	81.1075	-2.7748	-0.62683	TRUE	FALSE	0	6.0216e-20	3.1463e-18	--	Symbols: PPL2 | PsbP-like protein 2 | chr2:16476335-16477653 FORWARD LENGTH=238	sp|O80634|PNSL1_ARATH Photosynthetic NDH subunit of lumenal location 1, chloroplastic OS=Arabidopsis thaliana GN=PNSL1 PE=1 SV=2//1.10665e-85
Prupe.6G249000	653.694	248.701	161.334	-1.3942	-0.64	TRUE	FALSE	0	0.0038631	0.013722	--	Symbols: | F-box family protein | chr2:16487151-16488464 REVERSE LENGTH=387	sp|Q5S4V7|FB129_ARATH F-box protein At2g39490 OS=Arabidopsis thaliana GN=At2g39490 PE=2 SV=1//4.96194e-25
Prupe.6G081400	832.493	358.503	324.95	-1.2155	-0.15695	TRUE	FALSE	0	3.3979e-06	2.6608e-05	--	Symbols: | ACT domain-containing protein | chr2:16507963-16509741 FORWARD LENGTH=411	sp|O80644|ACR9_ARATH ACT domain-containing protein ACR9 OS=Arabidopsis thaliana GN=ACR9 PE=2 SV=1//0
Prupe.2G235800	16779.3	4720.58	2497.72	-1.8296	-0.93268	TRUE	FALSE	0	5.7888e-11	1.0693e-09	--	Symbols: | Protein of unknown function (DUF506) | chr2:16528094-16529274 REVERSE LENGTH=291	-//-
Prupe.2G238800	204703	2816.53	1768.41	-6.1835	-0.68485	TRUE	FALSE	0	8.9122e-122	5.3667e-118	--	Symbols: RCA | rubisco activase | chr2:16570951-16573345 REVERSE LENGTH=474	sp|Q40281|RCA_MALDO Ribulose bisphosphate carboxylase/oxygenase activase, chloroplastic OS=Malus domestica GN=RCA PE=2 SV=1//0
Prupe.2G240500	22063	4297.03	4659.84	-2.3602	0.1018	TRUE	FALSE	0	3.7604e-08	4.3152e-07	--	Symbols: CYT1 | Glucose-1-phosphate adenylyltransferase family protein | chr2:16589401-16590741 FORWARD LENGTH=361	sp|O22287|GMPP1_ARATH Mannose-1-phosphate guanylyltransferase 1 OS=Arabidopsis thaliana GN=CYT1 PE=1 SV=1//0
Prupe.6G052400	2633.31	916.223	577.277	-1.5231	-0.67995	TRUE	FALSE	0	1.0079e-10	1.7786e-09	--	Symbols: | Protein kinase family protein | chr2:16822136-16824327 REVERSE LENGTH=482	sp|Q9SIZ4|Y2027_ARATH Inactive receptor-like serine/threonine-protein kinase At2g40270 OS=Arabidopsis thaliana GN=At2g40270 PE=2 SV=2//8.8781e-140
Prupe.2G254500	5009.09	2202.55	1538.41	-1.1854	-0.53242	TRUE	FALSE	0	1.0924e-07	1.1541e-06	--	Symbols: | Protein kinase family protein | chr2:16822136-16824327 REVERSE LENGTH=482	sp|Q9SIZ4|Y2027_ARATH Inactive receptor-like serine/threonine-protein kinase At2g40270 OS=Arabidopsis thaliana GN=At2g40270 PE=2 SV=2//3.30001e-149
Prupe.2G256900	886.778	160.641	97.9421	-2.4647	-0.72938	TRUE	FALSE	0	0.0076179	0.024472	--	Symbols: DREB2C, AtERF48 | Integrase-type DNA-binding superfamily protein | chr2:16848665-16850357 REVERSE LENGTH=341	sp|Q8LFR2|DRE2C_ARATH Dehydration-responsive element-binding protein 2C OS=Arabidopsis thaliana GN=DREB2C PE=2 SV=2//2.70332e-39
Prupe.2G260700	887.001	211.333	238.312	-2.0694	0.15932	TRUE	FALSE	0	0.0013116	0.0053648	--	Symbols: | Major facilitator superfamily protein | chr2:16897123-16901171 FORWARD LENGTH=583	sp|Q8VZR7|PTR30_ARATH Protein NRT1/ PTR FAMILY 5.1 OS=Arabidopsis thaliana GN=NPF5.1 PE=2 SV=2//0
Prupe.7G038500	438.881	59.4556	60.7746	-2.8839	0.019465	TRUE	FALSE	0	0.00032498	0.0015665	--	Symbols: | Transmembrane amino acid transporter family protein | chr2:17167561-17170145 REVERSE LENGTH=536	sp|P47082|AVT1_YEAST Vacuolar amino acid transporter 1 OS=Saccharomyces cerevisiae (strain ATCC 204508 / S288c) GN=AVT1 PE=1 SV=1//9.8343e-23
Prupe.7G041200	15223.2	1163.84	1010.19	-3.7093	-0.22128	TRUE	FALSE	0	4.7622e-24	3.7243e-22	--	Symbols: | Haloacid dehalogenase-like hydrolase (HAD) superfamily protein | chr2:17200862-17202551 REVERSE LENGTH=290	sp|Q5HZL9|HDHD3_XENLA Haloacid dehalogenase-like hydrolase domain-containing protein 3 OS=Xenopus laevis GN=hdhd3 PE=2 SV=1//4.25046e-17
Prupe.7G043200	870.91	346.012	196.539	-1.3317	-0.8307	TRUE	FALSE	0	2.9495e-07	2.8904e-06	--	Symbols: | Glutaredoxin family protein | chr2:17227067-17228275 FORWARD LENGTH=402	sp|Q9FLE8|Y5986_ARATH Uncharacterized protein At5g39865 OS=Arabidopsis thaliana GN=At5g39865 PE=2 SV=1//1.5253e-43
Prupe.7G049200	35048.1	10198.6	6894.96	-1.781	-0.57959	TRUE	FALSE	0	1.1631e-05	8.0809e-05	--	Symbols: ERD15 | dehydration-induced protein (ERD15) | chr2:17269736-17270314 FORWARD LENGTH=163	sp|Q39096|ERD15_ARATH Protein EARLY RESPONSIVE TO DEHYDRATION 15 OS=Arabidopsis thaliana GN=ERD15 PE=1 SV=1//8.24888e-39
Prupe.7G243400	203.753	98.9822	87.4385	-1.0416	-0.19325	TRUE	FALSE	0	3.614e-07	0.017225	--	Symbols: | Peroxidase superfamily protein | chr2:17296986-17298729 REVERSE LENGTH=341	sp|O80822|PER25_ARATH Peroxidase 25 OS=Arabidopsis thaliana GN=PER25 PE=2 SV=2//8.80448e-178
Prupe.7G055700	1843.61	566.93	424.638	-1.7013	-0.43222	TRUE	FALSE	0	1.9789e-06	1.6147e-05	--	Symbols: | Glycosyltransferase family 61 protein | chr2:17360654-17362391 FORWARD LENGTH=500	sp|Q5NDL3|EOGT_CHICK EGF domain-specific O-linked N-acetylglucosamine transferase OS=Gallus gallus GN=EOGT PE=2 SV=2//4.7962e-09
Prupe.7G073600	3969.7	374.307	202.168	-3.4067	-0.90365	TRUE	FALSE	0	4.6897e-43	1.591e-40	--	Symbols: | Rhodanese/Cell cycle control phosphatase superfamily protein | chr2:17592105-17593305 FORWARD LENGTH=234	sp|O48529|STR9_ARATH Rhodanese-like domain-containing protein 9, chloroplastic OS=Arabidopsis thaliana GN=STR9 PE=2 SV=1//5.37327e-80
Prupe.3G113500	2823.99	230.867	214.821	-3.6126	-0.11542	TRUE	FALSE	0	4.0339e-21	2.411e-19	--	Symbols: | DNAJ heat shock N-terminal domain-containing protein | chr2:17793404-17795419 FORWARD LENGTH=344	sp|P39101|CAJ1_YEAST Protein CAJ1 OS=Saccharomyces cerevisiae (strain ATCC 204508 / S288c) GN=CAJ1 PE=1 SV=1//6.4756e-12
Prupe.3G113400	2186.69	641.876	367.029	-1.7684	-0.82273	TRUE	FALSE	0	3.9009e-13	9.9745e-12	--	Symbols: | unknown protein; CONTAINS InterPro DOMAIN/s: Protein of unknown function DUF1685 (InterPro:IPR012881); Has 170 Blast hits to 164 proteins in 34 species: Archae - 0; Bacteria - 1; Metazoa - 26; Fungi - 10; Plants - 107; Viruses - 0; Other Eukaryotes - 26 (source: NCBI BLink). | chr2:17796382-17797185 REVERSE LENGTH=267	-//-
Prupe.6G239300	932.13	326.007	206.973	-1.5156	-0.6717	TRUE	FALSE	0	6.7875e-09	8.8325e-08	--	Symbols: | unknown protein; CONTAINS InterPro DOMAIN/s: Protein of unknown function DUF1685 (InterPro:IPR012881); Has 170 Blast hits to 164 proteins in 34 species: Archae - 0; Bacteria - 1; Metazoa - 26; Fungi - 10; Plants - 107; Viruses - 0; Other Eukaryotes - 26 (source: NCBI BLink). | chr2:17796382-17797185 REVERSE LENGTH=267	-//-
Prupe.3G171000	4295.63	3.10496	2.02408	-10.434	-0.63473	TRUE	FALSE	0	7.4422e-05	0.0004258	--	Symbols: PDF1 | protodermal factor 1 | chr2:17826327-17827426 REVERSE LENGTH=306	sp|Q9S728|PDF1_ARATH Protodermal factor 1 OS=Arabidopsis thaliana GN=PDF1 PE=2 SV=1//9.90478e-33
Prupe.3G176400	252.156	18.0712	11.0688	-3.8026	-0.72343	TRUE	FALSE	0	8.101e-18	3.4721e-16	--	Symbols: | unknown protein; FUNCTIONS IN: molecular_function unknown; INVOLVED IN: biological_process unknown; LOCATED IN: chloroplast thylakoid membrane, chloroplast; Has 32 Blast hits to 32 proteins in 16 species: Archae - 0; Bacteria - 0; Metazoa - 2; Fungi - 2; Plants - 28; Viruses - 0; Other Eukaryotes - 0 (source: NCBI BLink). | chr2:17873998-17874820 FORWARD LENGTH=187	-//-
Prupe.7G248200	2283.29	950.79	1122.87	-1.2639	0.22629	TRUE	FALSE	0	0.0012778	0.005245	--	Symbols: MSS3 | Calcium-binding EF-hand family protein | chr2:17991308-17991955 REVERSE LENGTH=215	sp|O22845|CML5_ARATH Calmodulin-like protein 5 OS=Arabidopsis thaliana GN=CML5 PE=2 SV=2//1.7648e-36
Prupe.1G190500	3175.81	1442.58	1167.52	-1.1385	-0.31977	TRUE	FALSE	0	5.5578e-07	5.1469e-06	--	Symbols: | S-adenosyl-L-methionine-dependent methyltransferases superfamily protein | chr2:17996874-17999158 REVERSE LENGTH=351	sp|Q2KIJ2|MET18_BOVIN Histidine protein methyltransferase 1 homolog OS=Bos taurus GN=METTL18 PE=2 SV=1//1.19342e-11
Prupe.1G189900	6899.78	2738.03	2108.61	-1.3334	-0.39168	TRUE	FALSE	0	2.1886e-09	3.1235e-08	--	Symbols: ATINT1, INT1 | inositol transporter 1 | chr2:18001135-18003854 FORWARD LENGTH=509	sp|Q8VZR6|INT1_ARATH Inositol transporter 1 OS=Arabidopsis thaliana GN=INT1 PE=1 SV=1//0
Prupe.7G268300	3283.8	1397.44	1153.2	-1.2326	-0.29217	TRUE	FALSE	0	8.7197e-08	9.3472e-07	--	Symbols: | Integrin-linked protein kinase family | chr2:18159517-18161984 REVERSE LENGTH=479	sp|Q54Y55|SHKC_DICDI Dual specificity protein kinase shkC OS=Dictyostelium discoideum GN=shkC PE=3 SV=1//3.02924e-40
Prupe.7G085300	8547.87	1316.61	672.052	-2.6987	-0.98633	TRUE	FALSE	0	5.8043e-32	8.962e-30	--	Symbols: | Galactose oxidase/kelch repeat superfamily protein | chr2:18253731-18254960 FORWARD LENGTH=409	sp|O80582|FBK46_ARATH F-box/kelch-repeat protein At2g44130 OS=Arabidopsis thaliana GN=At2g44130 PE=2 SV=2//5.32431e-64
Prupe.2G001300	307.379	135.681	145.691	-1.1798	0.086932	TRUE	FALSE	0	0.0003987	0.0018812	--	Symbols: | Plant protein of unknown function (DUF946) | chr2:18295988-18297739 FORWARD LENGTH=553	-//-
Prupe.2G004300	4468.17	1763.72	1331.02	-1.3411	-0.42052	TRUE	FALSE	0	1.575e-09	2.3122e-08	--	Symbols: | DNA-binding bromodomain-containing protein | chr2:18333603-18336165 FORWARD LENGTH=646	-//-
Prupe.2G005200	3440.76	772.259	526.006	-2.1556	-0.56845	TRUE	FALSE	0	0.0023197	0.0087743	--	Symbols: | O-fucosyltransferase family protein | chr2:18374447-18376435 FORWARD LENGTH=573	sp|Q8W486|Y1491_ARATH Uncharacterized protein At1g04910 OS=Arabidopsis thaliana GN=At1g04910 PE=2 SV=1//1.09377e-65
Prupe.2G114900	991.594	432.002	282.925	-1.1987	-0.62512	TRUE	FALSE	0	0.00074197	0.0032565	--	Symbols: | unknown protein; FUNCTIONS IN: molecular_function unknown; INVOLVED IN: biological_process unknown; LOCATED IN: plasma membrane; BEST Arabidopsis thaliana protein match is: unknown protein (TAIR:AT3G60200.1); Has 56 Blast hits to 55 proteins in 11 species: Archae - 0; Bacteria - 0; Metazoa - 2; Fungi - 0; Plants - 52; Viruses - 0; Other Eukaryotes - 2 (source: NCBI BLink). | chr2:18408…	-//-
Prupe.2G239300	2151.14	962.056	559.954	-1.1609	-0.79529	TRUE	FALSE	0	4.8401e-07	4.5469e-06	--	Symbols: | Tetratricopeptide repeat (TPR)-like superfamily protein | chr2:18524419-18526502 FORWARD LENGTH=224	sp|O22160|TL15A_ARATH Thylakoid lumenal 15 kDa protein 1, chloroplastic OS=Arabidopsis thaliana GN=At2g44920 PE=1 SV=2//3.94431e-91
Prupe.5G079600	2272.13	787.345	747.754	-1.529	-0.089965	TRUE	FALSE	0	0.0037025	0.01323	--	Symbols: | Protein of unknown function (DUF1442) | chr2:18698619-18699360 FORWARD LENGTH=215	-//-
Prupe.2G144400	411.891	203.243	247.896	-1.0191	0.27031	TRUE	FALSE	0	3.614e-07	0.0044113	--	Symbols: | FUNCTIONS IN: molecular_function unknown; INVOLVED IN: biological_process unknown; LOCATED IN: cellular_component unknown; EXPRESSED IN: inflorescence meristem, flower, cultured cell; EXPRESSED DURING: petal differentiation and expansion stage; BEST Arabidopsis thaliana protein match is: Calcium-binding EF-hand family protein (TAIR:AT4G34070.1); Has 171 Blast hits to 170 proteins in 31…	-//-
Prupe.1G231300	783.209	187.729	224.16	-2.0607	0.24321	TRUE	FALSE	0	0.00060264	0.0027168	--	Symbols: CYP76C4 | cytochrome P450, family 76, subfamily C, polypeptide 4 | chr2:18773541-18775654 REVERSE LENGTH=511	sp|Q8VWZ7|C76B6_CATRO Geraniol 8-hydroxylase OS=Catharanthus roseus GN=CYP76B6 PE=1 SV=1//2.8725e-176
Prupe.2G152600	3535.17	1219.52	893.597	-1.5355	-0.46325	TRUE	FALSE	0	5.9864e-11	1.1016e-09	--	Symbols: | TCP family transcription factor | chr2:18820717-18821787 REVERSE LENGTH=356	sp|O64647|TCP9_ARATH Transcription factor TCP9 OS=Arabidopsis thaliana GN=TCP9 PE=2 SV=1//7.87526e-78
Prupe.2G157400	1865.33	636.899	371.611	-1.5503	-0.79289	TRUE	FALSE	0	7.7319e-11	1.3942e-09	--	Symbols: BAP2, BAL | BON association protein 2 | chr2:18847125-18847748 REVERSE LENGTH=207	sp|Q58FX0|BAP2_ARATH BON1-associated protein 2 OS=Arabidopsis thaliana GN=BAP2 PE=1 SV=1//7.25148e-37
Prupe.2G167000	7663.21	3060.17	2570.42	-1.3243	-0.26644	TRUE	FALSE	0	1.2756e-09	1.8944e-08	--	Symbols: | AT hook motif DNA-binding family protein | chr2:18871901-18873457 REVERSE LENGTH=348	sp|O80834|AHL9_ARATH AT-hook motif nuclear-localized protein 9 OS=Arabidopsis thaliana GN=AHL9 PE=2 SV=1//5.03851e-56
Prupe.6G078700	1716.96	455.334	367.177	-1.9149	-0.32537	TRUE	FALSE	0	4.9894e-06	3.7888e-05	--	Symbols: | U-box domain-containing protein kinase family protein | chr2:18894520-18898212 FORWARD LENGTH=834	sp|Q8GUH1|PUB33_ARATH U-box domain-containing protein 33 OS=Arabidopsis thaliana GN=PUB33 PE=2 SV=2//1.09477e-167
Prupe.5G101400	21567.9	5331.43	7646.62	-2.0163	0.50624	TRUE	FALSE	0	5.8423e-07	5.3835e-06	--	Symbols: PIP1B, TMP-A, ATHH2, PIP1;2 | plasma membrane intrinsic protein 1B | chr2:18910450-18911703 FORWARD LENGTH=286	sp|Q06611|PIP12_ARATH Aquaporin PIP1-2 OS=Arabidopsis thaliana GN=PIP1-2 PE=1 SV=1//0
Prupe.2G175600	808.833	374.148	284.536	-1.1122	-0.40884	TRUE	FALSE	0	1.6118e-05	0.00010833	--	Symbols: | Nuclear transport factor 2 (NTF2) family protein | chr2:18953326-18954467 FORWARD LENGTH=240	-//-
Prupe.5G109900	1285.63	621.73	498.711	-1.0481	-0.33263	TRUE	FALSE	0	3.614e-07	0.0061246	--	Symbols: | Late embryogenesis abundant (LEA) hydroxyproline-rich glycoprotein family | chr2:18961424-18962089 FORWARD LENGTH=221	sp|Q6DST1|Y1465_ARATH Late embryogenesis abundant protein At1g64065 OS=Arabidopsis thaliana GN=At1g64065 PE=2 SV=1//1.01637e-12
Prupe.5G109100	1721.58	828.696	920.463	-1.0548	0.13593	TRUE	FALSE	0	3.614e-07	0.021059	--	Symbols: | Late embryogenesis abundant (LEA) hydroxyproline-rich glycoprotein family | chr2:18961424-18962089 FORWARD LENGTH=221	-//-
Prupe.5G109800	137.753	36.1924	49.2524	-1.9283	0.43017	TRUE	FALSE	0	0.00017902	0.00092239	--	Symbols: | Late embryogenesis abundant (LEA) hydroxyproline-rich glycoprotein family | chr2:18961424-18962089 FORWARD LENGTH=221	sp|Q6DST1|Y1465_ARATH Late embryogenesis abundant protein At1g64065 OS=Arabidopsis thaliana GN=At1g64065 PE=2 SV=1//2.34372e-24
Prupe.2G183800	3962.38	794.138	1162.09	-2.3189	0.53536	TRUE	FALSE	0	6.6541e-23	4.756e-21	--	Symbols: SPA1 | SPA (suppressor of phyA-105) protein family | chr2:19022572-19026821 REVERSE LENGTH=1029	sp|Q9SYX2|SPA1_ARATH Protein SUPPRESSOR OF PHYA-105 1 OS=Arabidopsis thaliana GN=SPA1 PE=1 SV=1//0
Prupe.2G315800	2130.51	937.884	499.316	-1.1837	-0.92442	TRUE	FALSE	0	5.1303e-07	4.7879e-06	--	Symbols: | P-loop containing nucleoside triphosphate hydrolases superfamily protein | chr2:19139071-19140546 REVERSE LENGTH=491	sp|Q9P6Q3|BCS1_SCHPO Probable mitochondrial chaperone bcs1 OS=Schizosaccharomyces pombe (strain 972 / ATCC 24843) GN=SPAC644.07 PE=2 SV=1//4.88587e-27
Prupe.2G195100	648.861	168.701	269.852	-1.9434	0.66284	TRUE	FALSE	0	0.0014682	0.0059108	--	Symbols: | Rho GTPase activating protein with PAK-box/P21-Rho-binding domain | chr2:19192105-19194656 FORWARD LENGTH=455	sp|Q8GYY5|RGAP3_ARATH Rho GTPase-activating protein 3 OS=Arabidopsis thaliana GN=ROPGAP3 PE=2 SV=1//8.79291e-149
Prupe.2G198800	1253.67	253.781	208.464	-2.3045	-0.29752	TRUE	FALSE	0	2.6143e-09	3.6654e-08	--	Symbols: | basic helix-loop-helix (bHLH) DNA-binding superfamily protein | chr2:19239694-19242373 FORWARD LENGTH=371	sp|O81037|BH070_ARATH Transcription factor bHLH70 OS=Arabidopsis thaliana GN=BHLH70 PE=2 SV=1//3.1261e-71
Prupe.2G200300	88.3866	35.314	38.2845	-1.3236	0.10131	TRUE	FALSE	0	0.015842	0.045546	--	Symbols: CCA1 | circadian clock associated 1 | chr2:19246005-19248717 FORWARD LENGTH=608	sp|P92973|CCA1_ARATH Protein CCA1 OS=Arabidopsis thaliana GN=CCA1 PE=1 SV=1//2.63491e-66
Prupe.5G134900	1540.99	660.084	541.258	-1.2231	-0.30141	TRUE	FALSE	0	2.9307e-07	2.8731e-06	--	Symbols: NGA1 | AP2/B3-like transcriptional factor family protein | chr2:19261313-19262245 FORWARD LENGTH=310	sp|Q8LMR9|Y3209_ORYSJ B3 domain-containing protein Os03g0120900 OS=Oryza sativa subsp. japonica GN=Os03g0120900 PE=2 SV=1//5.39952e-66
Prupe.3G005100	202.759	18.1614	32.5498	-3.4808	0.82684	TRUE	FALSE	0	0.011684	0.035251	--	Symbols: AtGolS1, GolS1 | galactinol synthase 1 | chr2:19369049-19370372 REVERSE LENGTH=344	sp|O22893|GOLS1_ARATH Galactinol synthase 1 OS=Arabidopsis thaliana GN=GOLS1 PE=1 SV=1//0
Prupe.3G007200	5784.5	2329.72	1599.63	-1.312	-0.55755	TRUE	FALSE	0	0.0031103	0.011365	--	Symbols: LACS1 | AMP-dependent synthetase and ligase family protein | chr2:19393835-19397616 FORWARD LENGTH=660	sp|O22898|LACS1_ARATH Long chain acyl-CoA synthetase 1 OS=Arabidopsis thaliana GN=LACS1 PE=2 SV=1//0
Prupe.8G173000	10724.2	3055.73	2083.82	-1.8113	-0.56737	TRUE	FALSE	0	2.4828e-16	9.02e-15	--	Symbols: CAO, CPSRP43 | chloroplast signal recognition particle component (CAO) | chr2:19472781-19473902 FORWARD LENGTH=373	sp|O22265|SR43C_ARATH Signal recognition particle 43 kDa protein, chloroplastic OS=Arabidopsis thaliana GN=CAO PE=1 SV=2//1.75076e-138
Prupe.5G126600	115.437	21.9443	44.0377	-2.3952	0.99166	TRUE	FALSE	0	0.0037992	0.013523	--	Symbols: MYB12, ATMYB12, PFG1 | myb domain protein 12 | chr2:19476438-19479242 FORWARD LENGTH=371	sp|Q9S9K9|MYB3_ARATH Transcription factor MYB3 OS=Arabidopsis thaliana GN=MYB3 PE=1 SV=1//1.2055e-58
Prupe.1G134800	1601.5	767.031	514.692	-1.0621	-0.5917	TRUE	FALSE	0	3.614e-07	6.7653e-05	--	Symbols: RFI2 | RING/U-box superfamily protein | chr2:19552506-19554351 REVERSE LENGTH=358	-//-
Prupe.8G260100	16662.1	6953.89	4724.35	-1.2607	-0.5715	TRUE	FALSE	0	7.2826e-09	9.4259e-08	--	Symbols: | Adenine nucleotide alpha hydrolases-like superfamily protein | chr2:19555045-19555956 REVERSE LENGTH=162	sp|Q8LGG8|USPAL_ARATH Universal stress protein A-like protein OS=Arabidopsis thaliana GN=At3g01520 PE=1 SV=2//1.08671e-11
Prupe.1G358500	2124.92	818.219	464.018	-1.3768	-0.83205	TRUE	FALSE	0	7.5439e-05	0.00043018	--	Symbols: ATGSTF8, ATGSTF5, GST6, GSTF8 | glutathione S-transferase phi 8 | chr2:19558213-19559266 FORWARD LENGTH=263	sp|P46423|GSTF_HYOMU Glutathione S-transferase OS=Hyoscyamus muticus PE=1 SV=1//1.49073e-64
Prupe.8G247900	676.478	216.048	118.902	-1.6467	-0.87612	TRUE	FALSE	0	4.0244e-09	5.4519e-08	--	Symbols: RPH1 | resistance to phytophthora 1 | chr2:19662863-19663773 FORWARD LENGTH=197	-//-
Prupe.3G258900	1966.45	351.914	239.45	-2.4823	-0.57002	TRUE	FALSE	0	3.3047e-23	2.4195e-21	--	Symbols: | unknown protein; Has 640 Blast hits to 638 proteins in 201 species: Archae - 0; Bacteria - 293; Metazoa - 0; Fungi - 71; Plants - 72; Viruses - 0; Other Eukaryotes - 204 (source: NCBI BLink). | chr3:16831-18782 REVERSE LENGTH=455	-//-
Prupe.3G263100	2089.95	1024.59	695.551	-1.0284	-0.57309	TRUE	FALSE	0	3.614e-07	0.00013665	--	Symbols: HYP1, ATHYP1 | hypothetical protein 1 | chr3:35013-38176 REVERSE LENGTH=703	sp|Q8GUH7|CSCLC_ARATH CSC1-like protein HYP1 OS=Arabidopsis thaliana GN=HYP1 PE=2 SV=1//0
Prupe.3G272600	6489.08	932.986	935.691	-2.7981	-0.011059	TRUE	FALSE	0	4.066e-27	4.1676e-25	--	Symbols: | Phosphoglycerate mutase-like family protein | chr3:94343-101603 REVERSE LENGTH=1056	sp|Q9VR59|VIP1_DROME Inositol hexakisphosphate and diphosphoinositol-pentakisphosphate kinase OS=Drosophila melanogaster GN=l(1)G0196 PE=1 SV=2//0
Prupe.1G423300	4429.78	1211.21	914.841	-1.8708	-0.42076	TRUE	FALSE	0	1.1303e-06	9.7934e-06	--	Symbols: | ARM repeat superfamily protein | chr3:151920-152987 FORWARD LENGTH=355	sp|O22193|PUB4_ARATH U-box domain-containing protein 4 OS=Arabidopsis thaliana GN=PUB4 PE=1 SV=3//2.95457e-82
Prupe.5G185900	7918.75	3700.58	3732.34	-1.0975	-0.0036496	TRUE	FALSE	0	0.00020434	0.0010381	--	Symbols: ATHB-1, ATHB1, HD-ZIP-1, HAT5, HB-1 | homeobox 1 | chr3:182648-184034 REVERSE LENGTH=272	sp|Q02283|HAT5_ARATH Homeobox-leucine zipper protein HAT5 OS=Arabidopsis thaliana GN=HAT5 PE=1 SV=1//1.38266e-40
Prupe.1G267300	4309.3	1655.29	2038.73	-1.3804	0.28531	TRUE	FALSE	0	1.7639e-07	1.7934e-06	--	Symbols: ATHB-1, ATHB1, HD-ZIP-1, HAT5, HB-1 | homeobox 1 | chr3:182648-184034 REVERSE LENGTH=272	sp|Q02283|HAT5_ARATH Homeobox-leucine zipper protein HAT5 OS=Arabidopsis thaliana GN=HAT5 PE=1 SV=1//5.64736e-37
Prupe.3G283500	4167.17	1282.05	694.903	-1.7006	-0.89775	TRUE	FALSE	0	8.0216e-10	1.2402e-08	--	Symbols: CYP38, ATCYP38 | cyclophilin 38 | chr3:188569-190674 FORWARD LENGTH=437	sp|Q9SSA5|CYP38_ARATH Peptidyl-prolyl cis-trans isomerase CYP38, chloroplastic OS=Arabidopsis thaliana GN=CYP38 PE=1 SV=1//0
Prupe.3G287800	2347.39	9.60441	6.02618	-7.9331	-0.6824	TRUE	FALSE	0	1.9456e-32	3.1036e-30	--	Symbols: ATPPT2, PPT2 | phosphoenolpyruvate (pep)/phosphate translocator 2 | chr3:216947-218856 REVERSE LENGTH=383	sp|Q8H0T6|PPT2_ARATH Phosphoenolpyruvate/phosphate translocator 2, chloroplastic OS=Arabidopsis thaliana GN=PPT2 PE=2 SV=1//7.1988e-141
Prupe.1G028500	732.667	0	0	#NAME?	NA	#NAME?	#VALUE!	#VALUE!	3.614e-07	0.047162	--	Symbols: | CONTAINS InterPro DOMAIN/s: Mediator complex subunit Med28 (InterPro:IPR021640); BEST Arabidopsis thaliana protein match is: unknown protein (TAIR:AT3G01670.1); Has 122 Blast hits to 112 proteins in 13 species: Archae - 0; Bacteria - 0; Metazoa - 0; Fungi - 0; Plants - 122; Viruses - 0; Other Eukaryotes - 0 (source: NCBI BLink). | chr3:252033-255246 FORWARD LENGTH=740	sp|Q9SS87|SEOB_ARATH Protein SIEVE ELEMENT OCCLUSION B OS=Arabidopsis thaliana GN=SEOB PE=1 SV=1//3.96308e-99
Prupe.3G300800	710.82	317.789	303.3	-1.1614	-0.083494	TRUE	FALSE	0	0.00042122	0.0019754	--	Symbols: | Ankyrin repeat family protein | chr3:270615-272691 FORWARD LENGTH=664	sp|Q4UMH6|Y381_RICFE Putative ankyrin repeat protein RF_0381 OS=Rickettsia felis (strain ATCC VR-1525 / URRWXCal2) GN=RF_0381 PE=3 SV=1//2.36587e-07
Prupe.3G306300	699.467	287.663	365.631	-1.2819	0.33174	TRUE	FALSE	0	1.4622e-06	1.2349e-05	--	Symbols: | DHBP synthase RibB-like alpha/beta domain | chr3:317449-319001 FORWARD LENGTH=307	sp|P0AFR6|YCIO_SHIFL Uncharacterized protein YciO OS=Shigella flexneri GN=yciO PE=3 SV=1//1.01966e-27
Prupe.3G308000	1848.72	640.489	366.304	-1.5293	-0.8227	TRUE	FALSE	0	3.366e-09	4.6225e-08	--	Symbols: | unknown protein; Has 13 Blast hits to 13 proteins in 5 species: Archae - 0; Bacteria - 0; Metazoa - 0; Fungi - 0; Plants - 13; Viruses - 0; Other Eukaryotes - 0 (source: NCBI BLink). | chr3:324581-325087 REVERSE LENGTH=138	-//-
Prupe.3G308800	1169.26	105.446	86.147	-3.471	-0.30746	TRUE	FALSE	0	3.7784e-09	5.1447e-08	--	Symbols: ACR6 | ACT domain repeat 6 | chr3:330256-332066 FORWARD LENGTH=433	sp|Q9SGA0|ACR6_ARATH ACT domain-containing protein ACR6 OS=Arabidopsis thaliana GN=ACR6 PE=2 SV=1//0
Prupe.3G310500	21483.9	3274.11	4506.38	-2.7141	0.44568	TRUE	FALSE	0	4.4276e-05	0.00026682	--	Symbols: SRG3 | senescence-related gene 3 | chr3:348505-349909 REVERSE LENGTH=361	sp|Q9SGA2|GDPD1_ARATH Glycerophosphodiester phosphodiesterase GDPD1, chloroplastic OS=Arabidopsis thaliana GN=GDPD1 PE=1 SV=1//4.2071e-179
Prupe.3G256000	189.253	46.2517	27.6145	-2.0327	-0.76046	TRUE	FALSE	0	0.014003	0.040979	--	Symbols: | UDP-Glycosyltransferase superfamily protein | chr3:368840-370484 REVERSE LENGTH=464	sp|Q9SGA8|U83A1_ARATH UDP-glycosyltransferase 83A1 OS=Arabidopsis thaliana GN=UGT83A1 PE=2 SV=1//5.76731e-147
Prupe.3G254600	3963.51	1962.81	1804.48	-1.0139	-0.13558	TRUE	FALSE	0	3.614e-07	3.7545e-05	--	Symbols: RPK2, TOAD2, CLI1 | receptor-like protein kinase 2 | chr3:380726-384181 FORWARD LENGTH=1151	sp|Q9S7I6|RPK2_ARATH LRR receptor-like serine/threonine-protein kinase RPK2 OS=Arabidopsis thaliana GN=RPK2 PE=2 SV=1//0
Prupe.3G245100	4463.03	914.53	574.514	-2.2869	-0.68486	TRUE	FALSE	0	2.6541e-20	1.427e-18	--	Symbols: COL2, ATCOL2 | CONSTANS-like 2 | chr3:487438-488624 REVERSE LENGTH=347	sp|Q96502|COL2_ARATH Zinc finger protein CONSTANS-LIKE 2 OS=Arabidopsis thaliana GN=COL2 PE=1 SV=1//6.62069e-128
Prupe.3G236200	13965.1	3850.63	5612.74	-1.8587	0.53025	TRUE	FALSE	0	0.00010823	0.00059304	--	Symbols: LBD41 | LOB domain-containing protein 41 | chr3:536747-537650 REVERSE LENGTH=263	sp|Q9M886|LBD41_ARATH LOB domain-containing protein 41 OS=Arabidopsis thaliana GN=LBD41 PE=2 SV=1//4.88651e-94
Prupe.3G142100	460.092	89.3771	46.3027	-2.3639	-0.96458	TRUE	FALSE	0	0.0012566	0.0051678	--	Symbols: MEE31, PMI1 | Mannose-6-phosphate isomerase, type I | chr3:543463-545478 REVERSE LENGTH=432	sp|Q9M884|MPI1_ARATH Mannose-6-phosphate isomerase 1 OS=Arabidopsis thaliana GN=PMI1 PE=1 SV=1//0
Prupe.1G177400	4777.77	2076.06	1877.52	-1.2025	-0.15951	TRUE	FALSE	0	3.5501e-08	4.0973e-07	--	Symbols: | Protein phosphatase 2C family protein | chr3:593601-595457 REVERSE LENGTH=492	sp|Q9M8R7|P2C33_ARATH Probable protein phosphatase 2C 33 OS=Arabidopsis thaliana GN=PPC6-1 PE=1 SV=1//3.99126e-148
Prupe.6G360600	3797.17	1720.61	2237.37	-1.142	0.36414	TRUE	FALSE	0	3.3883e-07	3.2843e-06	--	Symbols: ZFN1 | zinc finger protein 1 | chr3:614075-615916 FORWARD LENGTH=397	sp|Q9SWF9|ZFNL_PEA Zinc finger CCCH domain-containing protein ZFN-like OS=Pisum sativum PE=2 SV=1//0
Prupe.5G237000	444.399	153.843	122.183	-1.5304	-0.34808	TRUE	FALSE	0	0.00090175	0.0038648	--	Symbols: SKOR | STELAR K+ outward rectifier | chr3:619701-623473 REVERSE LENGTH=828	sp|Q9M8S6|SKOR_ARATH Potassium channel SKOR OS=Arabidopsis thaliana GN=SKOR PE=1 SV=1//0
Prupe.7G099700	641.627	265.44	253.491	-1.2733	-0.080305	TRUE	FALSE	0	0.00014012	0.00074388	--	Symbols: ILR1 | Peptidase M20/M25/M40 family protein | chr3:631993-633859 FORWARD LENGTH=442	sp|Q8H3C9|ILL7_ORYSJ IAA-amino acid hydrolase ILR1-like 7 OS=Oryza sativa subsp. japonica GN=ILL7 PE=2 SV=1//3.20848e-124
Prupe.5G027500	2010.18	964.117	1092.21	-1.06	0.16677	TRUE	FALSE	0	3.614e-07	0.038846	--	Symbols: CSLD3, KJK, ATCSLD3 | cellulose synthase-like D3 | chr3:687873-691629 FORWARD LENGTH=1145	sp|Q9M9M4|CSLD3_ARATH Cellulose synthase-like protein D3 OS=Arabidopsis thaliana GN=CSLD3 PE=1 SV=1//0
Prupe.1G052600	378.539	165.32	124.377	-1.1952	-0.4266	TRUE	FALSE	0	0.00014182	0.00075178	--	Symbols: | unknown protein; Has 44 Blast hits to 44 proteins in 12 species: Archae - 0; Bacteria - 0; Metazoa - 0; Fungi - 0; Plants - 44; Viruses - 0; Other Eukaryotes - 0 (source: NCBI BLink). | chr3:1141581-1142528 REVERSE LENGTH=269	-//-
Prupe.6G350200	1454.2	699.647	410.733	-1.0555	-0.78388	TRUE	FALSE	0	3.614e-07	7.4672e-05	--	Symbols: | Pentatricopeptide repeat (PPR-like) superfamily protein | chr3:1303884-1305692 REVERSE LENGTH=602	sp|Q9SR00|PP213_ARATH Pentatricopeptide repeat-containing protein At3g04760, chloroplastic OS=Arabidopsis thaliana GN=At3g04760 PE=2 SV=1//2.73735e-36
Prupe.6G340400	957.242	335.896	379.125	-1.5109	0.16023	TRUE	FALSE	0	0.0002241	0.0011284	--	Symbols: | Plant protein of unknown function (DUF868) | chr3:1339349-1340218 REVERSE LENGTH=289	-//-
Prupe.6G339800	65.2135	22.5729	20.8757	-1.5306	-0.12673	TRUE	FALSE	0	0.012995	0.038511	--	Symbols: | Uncharacterized conserved protein (DUF2358) | chr3:1347708-1349066 FORWARD LENGTH=216	-//-
Prupe.6G329500	5593.52	2195.34	1730.93	-1.3493	-0.35765	TRUE	FALSE	0	0.00051597	0.0023618	--	Symbols: ATL6 | RING/U-box superfamily protein | chr3:1477377-1478573 FORWARD LENGTH=398	sp|Q8RXX9|ATL6_ARATH E3 ubiquitin-protein ligase ATL6 OS=Arabidopsis thaliana GN=ATL6 PE=1 SV=2//1.93196e-86
Prupe.6G321100	1544.97	657.246	565.971	-1.2331	-0.22886	TRUE	FALSE	0	0.00079769	0.0034713	--	Symbols: | Rubber elongation factor protein (REF) | chr3:1593540-1594802 FORWARD LENGTH=246	sp|Q9MA63|Y3550_ARATH REF/SRPP-like protein At3g05500 OS=Arabidopsis thaliana GN=At3g05500 PE=1 SV=1//1.70233e-88
Prupe.6G318000	345.414	149.49	77.5107	-1.2083	-0.96226	TRUE	FALSE	0	0.00011549	0.00062823	--	Symbols: | Tetratricopeptide repeat (TPR)-like superfamily protein | chr3:1632408-1633912 FORWARD LENGTH=257	-//-
Prupe.1G129800	173.172	21.9834	28.6865	-2.9777	0.36798	TRUE	FALSE	0	2.3411e-10	3.9079e-09	--	Symbols: | Protein phosphatase 2C family protein | chr3:1640610-1642227 REVERSE LENGTH=358	sp|Q9M9W9|P2C34_ARATH Probable protein phosphatase 2C 34 OS=Arabidopsis thaliana GN=At3g05640 PE=2 SV=1//2.71103e-158
Prupe.6G303600	6104.53	2447.19	1483.76	-1.3188	-0.73777	TRUE	FALSE	0	2.7872e-05	0.00017639	--	Symbols: RCI2A | Low temperature and salt responsive protein family | chr3:1756195-1756494 REVERSE LENGTH=54	sp|Q9ZNQ7|RCI2A_ARATH Hydrophobic protein RCI2A OS=Arabidopsis thaliana GN=RCI2A PE=2 SV=1//1.2889e-25
Prupe.6G303400	3450.71	1180.75	1325.78	-1.5472	0.1519	TRUE	FALSE	0	2.5061e-07	2.4821e-06	--	Symbols: | neurofilament protein-related | chr3:1761408-1763854 REVERSE LENGTH=673	-//-
Prupe.6G166100	3499.74	1152.55	615.994	-1.6024	-0.91852	TRUE	FALSE	0	2.1481e-09	3.0781e-08	--	Symbols: EMB3004, MEE32 | dehydroquinate dehydratase, putative / shikimate dehydrogenase, putative | chr3:1924536-1927701 REVERSE LENGTH=603	sp|Q9SQT8|DHQSD_ARATH Bifunctional 3-dehydroquinate dehydratase/shikimate dehydrogenase, chloroplastic OS=Arabidopsis thaliana GN=EMB3004 PE=1 SV=1//0
Prupe.1G105800	6065.41	2440.75	2173.13	-1.3133	-0.18252	TRUE	FALSE	0	3.0587e-09	4.2488e-08	--	Symbols: PDK, ATPDHK | pyruvate dehydrogenase kinase | chr3:1990727-1992581 REVERSE LENGTH=366	sp|Q9SBJ1|PDK_ARATH [Pyruvate dehydrogenase (acetyl-transferring)] kinase, mitochondrial OS=Arabidopsis thaliana GN=PDK PE=1 SV=1//0
Prupe.1G111700	2485.96	871.102	673.929	-1.5129	-0.38674	TRUE	FALSE	0	3.9399e-06	3.0426e-05	--	Symbols: MYB108, AtMYB108, BOS1 | myb domain protein 108 | chr3:2004298-2006358 FORWARD LENGTH=323	sp|Q9LDE1|MY108_ARATH Transcription factor MYB108 OS=Arabidopsis thaliana GN=MYB108 PE=1 SV=1//4.56194e-86
Prupe.1G111800	9505.11	3360.52	1888.48	-1.5	-0.84611	TRUE	FALSE	0	0.0039022	0.013824	--	Symbols: | Plant neutral invertase family protein | chr3:2012309-2015471 FORWARD LENGTH=664	sp|B9DFA8|INVC_ARATH Alkaline/neutral invertase C, mitochondrial OS=Arabidopsis thaliana GN=INVC PE=1 SV=1//0
Prupe.1G130200	1980.37	713.255	563.855	-1.4733	-0.35401	TRUE	FALSE	0	6.8979e-07	6.2486e-06	--	Symbols: | glycine-rich protein | chr3:2143634-2144239 FORWARD LENGTH=201	-//-
Prupe.1G131800	8588.78	4015.63	3231.43	-1.0968	-0.32829	TRUE	FALSE	0	6.6309e-07	6.0386e-06	--	Symbols: IBR3 | acyl-CoA dehydrogenase-related | chr3:2146534-2150654 FORWARD LENGTH=824	sp|Q8RWZ3|IBR3_ARATH Probable acyl-CoA dehydrogenase IBR3 OS=Arabidopsis thaliana GN=IBR3 PE=1 SV=1//0
Prupe.1G132500	11008.8	4642.59	3171.61	-1.2457	-0.56552	TRUE	FALSE	0	1.7179e-06	1.4259e-05	--	Symbols: BCE2, LTA1, DIN3 | 2-oxoacid dehydrogenases acyltransferase family protein | chr3:2158212-2160465 REVERSE LENGTH=483	sp|Q9M7Z1|ODB2_ARATH Lipoamide acyltransferase component of branched-chain alpha-keto acid dehydrogenase complex, mitochondrial OS=Arabidopsis thaliana GN=BCE2 PE=1 SV=1//0
Prupe.4G107900	3210.24	1296.09	1043.14	-1.3085	-0.32822	TRUE	FALSE	0	0.0023831	0.008986	--	Symbols: | Transducin/WD40 repeat-like superfamily protein | chr3:2170516-2175686 REVERSE LENGTH=1264	sp|D1FP53|LIN_MEDTR Putative E3 ubiquitin-protein ligase LIN OS=Medicago truncatula GN=LIN PE=2 SV=1//1.52715e-14
Prupe.8G007600	74.5978	19.1499	10.0575	-1.9618	-0.94436	TRUE	FALSE	0	0.0014768	0.0059414	--	Symbols: RPM1, RPS3 | NB-ARC domain-containing disease resistance protein | chr3:2226244-2229024 REVERSE LENGTH=926	sp|Q39214|RPM1_ARATH Disease resistance protein RPM1 OS=Arabidopsis thaliana GN=RPM1 PE=1 SV=1//0
Prupe.5G025600	1993.05	476.887	309.497	-2.0633	-0.64001	TRUE	FALSE	0	5.996e-08	6.6159e-07	--	Symbols: RPM1, RPS3 | NB-ARC domain-containing disease resistance protein | chr3:2226244-2229024 REVERSE LENGTH=926	sp|Q39214|RPM1_ARATH Disease resistance protein RPM1 OS=Arabidopsis thaliana GN=RPM1 PE=1 SV=1//8.99009e-147
Prupe.4G149900	50.67	0	0	#NAME?	NA	#NAME?	#VALUE!	#VALUE!	3.614e-07	0.0014159	--	Symbols: RPM1, RPS3 | NB-ARC domain-containing disease resistance protein | chr3:2226244-2229024 REVERSE LENGTH=926	sp|Q39214|RPM1_ARATH Disease resistance protein RPM1 OS=Arabidopsis thaliana GN=RPM1 PE=1 SV=1//6.42763e-76
Prupe.8G195000	4608.9	1841.3	1604.94	-1.3237	-0.21381	TRUE	FALSE	0	7.2907e-06	5.3377e-05	--	Symbols: | Protein of unknown function (DUF760) | chr3:2328057-2329677 REVERSE LENGTH=368	-//-
Prupe.8G193500	3615.29	1152.01	1485.13	-1.65	0.35261	TRUE	FALSE	0	0.00048514	0.0022356	--	Symbols: PUB9, ATPUB9 | plant U-box 9 | chr3:2354884-2356613 FORWARD LENGTH=460	sp|Q9SRT0|PUB9_ARATH U-box domain-containing protein 9 OS=Arabidopsis thaliana GN=PUB9 PE=1 SV=1//4.58314e-180
Prupe.8G188800	285.348	98.2208	68.2706	-1.5386	-0.53977	TRUE	FALSE	0	0.012973	0.038463	--	Symbols: AGD11 | ARF-GAP domain 11 | chr3:2391189-2391650 FORWARD LENGTH=153	sp|Q9SRR7|CML3_ARATH Calmodulin-like protein 3 OS=Arabidopsis thaliana GN=CML3 PE=2 SV=1//3.19868e-78
Prupe.2G015400	1932.2	555.125	346.583	-1.7994	-0.69384	TRUE	FALSE	0	7.139e-14	1.9871e-12	--	Symbols: ATAB2 | RNA binding | chr3:2556046-2557426 FORWARD LENGTH=374	-//-
Prupe.6G278000	1240.09	616.742	1081.16	-1.0077	0.79495	TRUE	FALSE	0	3.614e-07	0.00026117	--	Symbols: | DNAJ heat shock family protein | chr3:2710402-2711811 REVERSE LENGTH=323	sp|Q80Y75|DJB13_MOUSE DnaJ homolog subfamily B member 13 OS=Mus musculus GN=Dnajb13 PE=2 SV=1//2.95116e-50
Prupe.6G271900	51.2857	15.3345	8.39634	-1.7418	-0.88765	TRUE	FALSE	0	0.013532	0.039823	--	Symbols: | unknown protein; BEST Arabidopsis thaliana protein match is: unknown protein (TAIR:AT5G01225.1); Has 35333 Blast hits to 34131 proteins in 2444 species: Archae - 798; Bacteria - 22429; Metazoa - 974; Fungi - 991; Plants - 531; Viruses - 0; Other Eukaryotes - 9610 (source: NCBI BLink). | chr3:2757605-2758045 REVERSE LENGTH=146	-//-
Prupe.6G242700	970.531	282.889	263.727	-1.7785	-0.11538	TRUE	FALSE	0	2.6436e-11	5.2151e-10	--	Symbols: | Homeodomain-like superfamily protein | chr3:2946459-2948270 FORWARD LENGTH=298	sp|Q8RWU3|RVE8_ARATH Protein REVEILLE 8 OS=Arabidopsis thaliana GN=RVE8 PE=2 SV=1//9.37257e-114
Prupe.7G046100	1570.03	510.816	391.656	-1.6199	-0.39896	TRUE	FALSE	0	3.3817e-11	6.5217e-10	--	Symbols: LYC | lycopene cyclase | chr3:3164340-3165845 REVERSE LENGTH=501	sp|Q43503|LCYB_SOLLC Lycopene beta cyclase, chloroplastic OS=Solanum lycopersicum GN=LCY1 PE=1 SV=1//0
Prupe.3G179500	6175.27	3021.68	2558.82	-1.0311	-0.25489	TRUE	FALSE	0	3.614e-07	2.7687e-05	--	Symbols: | Reticulon family protein | chr3:3171413-3172568 REVERSE LENGTH=267	sp|Q9SS37|RTNLH_ARATH Reticulon-like protein B8 OS=Arabidopsis thaliana GN=RTNLB8 PE=2 SV=1//6.71781e-109
Prupe.2G206900	4831.79	783.121	676.06	-2.6253	-0.22741	TRUE	FALSE	0	5.6957e-29	6.8255e-27	--	Symbols: SPD1 | P-loop containing nucleoside triphosphate hydrolases superfamily protein | chr3:3239307-3242274 FORWARD LENGTH=684	sp|P51281|YCF45_PORPU Uncharacterized protein ycf45 OS=Porphyra purpurea GN=ycf45 PE=3 SV=1//2.9571e-142
Prupe.7G090800	981.523	295.834	173.819	-1.7302	-0.78434	TRUE	FALSE	0	0.011814	0.035586	--	Symbols: CPK2, ATCPK2 | calmodulin-domain protein kinase cdpk isoform 2 | chr3:3331599-3334268 REVERSE LENGTH=646	sp|Q38870|CDPK2_ARATH Calcium-dependent protein kinase 2 OS=Arabidopsis thaliana GN=CPK2 PE=1 SV=1//0
Prupe.6G040000	696.348	20.5985	11.9698	-5.0792	-0.79852	TRUE	FALSE	0	1.4747e-24	1.196e-22	--	Symbols: MES17, ATMES17 | methyl esterase 17 | chr3:3401228-3402612 REVERSE LENGTH=276	sp|Q9SG92|MES17_ARATH Methylesterase 17 OS=Arabidopsis thaliana GN=MES17 PE=1 SV=1//7.18832e-101
Prupe.2G266100	920.068	323.504	392.062	-1.508	0.26307	TRUE	FALSE	0	8.5942e-09	1.1029e-07	--	Symbols: MES17, ATMES17 | methyl esterase 17 | chr3:3401228-3402612 REVERSE LENGTH=276	sp|Q9SG92|MES17_ARATH Methylesterase 17 OS=Arabidopsis thaliana GN=MES17 PE=1 SV=1//1.1222e-124
Prupe.2G261700	2615.89	767.029	1261	-1.7699	0.70252	TRUE	FALSE	0	1.2143e-11	2.4957e-10	--	Symbols: ATAZG1, AZG1 | AZA-guanine resistant1 | chr3:3424986-3426725 REVERSE LENGTH=579	sp|Q9SRK7|AZG1_ARATH Adenine/guanine permease AZG1 OS=Arabidopsis thaliana GN=AZG1 PE=2 SV=1//0
Prupe.2G258900	42849.9	19228	11729.3	-1.1561	-0.7286	TRUE	FALSE	0	0.012361	0.03693	--	Symbols: SAG20, WI12, ATWI-12 | senescence associated gene 20 | chr3:3442776-3443108 FORWARD LENGTH=110	sp|P20144|WUN1_SOLTU Wound-induced protein 1 OS=Solanum tuberosum GN=WUN1 PE=2 SV=1//4.18622e-39
Prupe.7G094400	211.625	1.87629	1.34939	-6.8175	-0.4965	TRUE	FALSE	0	6.4218e-28	6.9677e-26	--	Symbols: | Aluminium activated malate transporter family protein | chr3:3686995-3689329 REVERSE LENGTH=488	sp|Q9SRM9|ALMT8_ARATH Aluminum-activated malate transporter 8 OS=Arabidopsis thaliana GN=ALMT8 PE=3 SV=1//1.14388e-146
Prupe.7G093500	5981.55	1822.98	1076.37	-1.7142	-0.77527	TRUE	FALSE	0	3.3306e-14	9.6771e-13	--	Symbols: SYP121, AT-SYR1, ATSYP121, SYR1, ATSYR1, PEN1 | syntaxin of plants 121 | chr3:3729540-3730868 REVERSE LENGTH=346	sp|Q9ZSD4|SY121_ARATH Syntaxin-121 OS=Arabidopsis thaliana GN=SYP121 PE=1 SV=1//9.8696e-140
Prupe.1G343400	869.611	350.758	314.193	-1.3099	-0.17304	TRUE	FALSE	0	0.0032895	0.011918	--	Symbols: | glutaredoxin-related | chr3:3772311-3774887 FORWARD LENGTH=630	sp|P0AC62|GLRX3_ECOLI Glutaredoxin-3 OS=Escherichia coli (strain K12) GN=grxC PE=1 SV=2//7.91789e-09
Prupe.7G087200	34.3496	0.635879	0.997421	-5.7554	0.62763	TRUE	FALSE	0	1.124e-05	7.8381e-05	--	Symbols: | Adenine nucleotide alpha hydrolases-like superfamily protein | chr3:3776371-3777393 FORWARD LENGTH=199	sp|Q8LGG8|USPAL_ARATH Universal stress protein A-like protein OS=Arabidopsis thaliana GN=At3g01520 PE=1 SV=2//5.49992e-16
Prupe.7G072500	2729.71	1046.24	855.774	-1.3835	-0.3054	TRUE	FALSE	0	2.2978e-08	2.7319e-07	--	Symbols: | unknown protein; CONTAINS InterPro DOMAIN/s: Protein of unknown function DUF2048 (InterPro:IPR019149); Has 421 Blast hits to 334 proteins in 155 species: Archae - 2; Bacteria - 147; Metazoa - 215; Fungi - 0; Plants - 43; Viruses - 0; Other Eukaryotes - 14 (source: NCBI BLink). | chr3:3876688-3878621 REVERSE LENGTH=363	sp|Q8C1A9|CD029_MOUSE Uncharacterized protein C4orf29 homolog OS=Mus musculus PE=2 SV=1//8.02867e-14
Prupe.2G043600	2720.72	582.447	956.353	-2.2238	0.70278	TRUE	FALSE	0	4.2632e-07	4.0476e-06	--	Symbols: | unknown protein; BEST Arabidopsis thaliana protein match is: unknown protein (TAIR:AT5G06980.4); Has 102 Blast hits to 102 proteins in 16 species: Archae - 0; Bacteria - 0; Metazoa - 0; Fungi - 0; Plants - 98; Viruses - 0; Other Eukaryotes - 4 (source: NCBI BLink). | chr3:3924034-3925262 FORWARD LENGTH=269	-//-
Prupe.2G224700	1556.85	492.886	290.663	-1.6593	-0.77711	TRUE	FALSE	0	1.6685e-11	3.3829e-10	--	Symbols: | unknown protein; LOCATED IN: chloroplast; Has 35333 Blast hits to 34131 proteins in 2444 species: Archae - 798; Bacteria - 22429; Metazoa - 974; Fungi - 991; Plants - 531; Viruses - 0; Other Eukaryotes - 9610 (source: NCBI BLink). | chr3:3930333-3930893 REVERSE LENGTH=186	-//-
Prupe.7G108000	133.248	60.1896	70.3069	-1.1465	0.20755	TRUE	FALSE	0	0.016778	0.047737	--	Symbols: HSP70, ATHSP70 | heat shock protein 70 | chr3:3991487-3993689 REVERSE LENGTH=650	sp|P09189|HSP7C_PETHY Heat shock cognate 70 kDa protein OS=Petunia hybrida GN=HSP70 PE=2 SV=1//0
Prupe.7G108200	123.968	42.292	85.4465	-1.5515	0.99891	TRUE	FALSE	0	0.0010704	0.00449	--	Symbols: HSP70, ATHSP70 | heat shock protein 70 | chr3:3991487-3993689 REVERSE LENGTH=650	sp|P09189|HSP7C_PETHY Heat shock cognate 70 kDa protein OS=Petunia hybrida GN=HSP70 PE=2 SV=1//0
Prupe.2G010300	11031.4	4396.92	3570.03	-1.327	-0.31577	TRUE	FALSE	0	0.0081833	0.025987	--	Symbols: | A20/AN1-like zinc finger family protein | chr3:4012707-4013189 FORWARD LENGTH=160	sp|Q9LHJ8|SAP5_ARATH Zinc finger A20 and AN1 domain-containing stress-associated protein 5 OS=Arabidopsis thaliana GN=SAP5 PE=2 SV=1//1.89006e-52
Prupe.3G027400	1569.17	688.376	681.758	-1.1887	-0.029873	TRUE	FALSE	0	4.8981e-07	4.5942e-06	--	Symbols: | myb-like HTH transcriptional regulator family protein | chr3:4172415-4174456 REVERSE LENGTH=449	sp|Q8GUN5|PHL1_ARATH Protein PHR1-LIKE 1 OS=Arabidopsis thaliana GN=PHL1 PE=1 SV=1//8.26175e-42
Prupe.4G241600	86.7351	16.3479	27.2122	-2.4075	0.7254	TRUE	FALSE	0	6.4324e-05	0.00037397	--	Symbols: | unknown protein; FUNCTIONS IN: molecular_function unknown; INVOLVED IN: biological_process unknown; LOCATED IN: endomembrane system; EXPRESSED IN: male gametophyte; Has 140 Blast hits to 132 proteins in 41 species: Archae - 2; Bacteria - 4; Metazoa - 29; Fungi - 20; Plants - 51; Viruses - 0; Other Eukaryotes - 34 (source: NCBI BLink). | chr3:4223008-4223613 FORWARD LENGTH=201	-//-
Prupe.7G230000	2353.89	194.726	160.737	-3.5955	-0.29271	TRUE	FALSE	0	1.3138e-43	4.7947e-41	--	Symbols: | serine-rich protein-related | chr3:4258028-4258363 FORWARD LENGTH=111	-//-
Prupe.6G032200	8571.65	944.883	910.387	-3.1814	-0.068646	TRUE	FALSE	0	1.6003e-06	1.3398e-05	--	Symbols: | Chaperone DnaJ-domain superfamily protein | chr3:4310827-4311300 REVERSE LENGTH=157	sp|Q9FYB5|DNJ11_ARATH Chaperone protein dnaJ 11, chloroplastic OS=Arabidopsis thaliana GN=ATJ11 PE=1 SV=2//8.33628e-20
Prupe.5G021400	572.62	242.448	278.225	-1.2399	0.18329	TRUE	FALSE	0	3.8781e-05	0.00023697	--	Symbols: AtGRF5, GRF5 | growth-regulating factor 5 | chr3:4608526-4610160 FORWARD LENGTH=397	sp|Q6AWY6|GRF3_ORYSJ Growth-regulating factor 3 OS=Oryza sativa subsp. japonica GN=GRF3 PE=3 SV=2//8.67483e-58
Prupe.3G035500	5522.51	1893.52	1076.05	-1.5443	-0.83023	TRUE	FALSE	0	5.8877e-12	1.2765e-10	--	Symbols: | Chaperone DnaJ-domain superfamily protein | chr3:4712881-4714361 REVERSE LENGTH=230	sp|O35723|DNJB3_MOUSE DnaJ homolog subfamily B member 3 OS=Mus musculus GN=Dnajb3 PE=2 SV=1//1.6616e-15
Prupe.3G034500	4055.82	1072.09	1321.17	-1.9196	0.28629	TRUE	FALSE	0	5.3275e-17	2.0899e-15	--	Symbols: | Phosphoinositide phosphatase family protein | chr3:4716008-4720524 REVERSE LENGTH=808	sp|Q94A27|SAC2_ARATH Phosphoinositide phosphatase SAC2 OS=Arabidopsis thaliana GN=SAC2 PE=2 SV=1//0
Prupe.3G031400	4806.85	2298.57	2162.27	-1.0644	-0.10275	TRUE	FALSE	0	3.614e-07	8.1381e-06	--	Symbols: FAB1B | phosphatidylinositol-4-phosphate 5-kinase family protein | chr3:4754624-4761185 FORWARD LENGTH=1791	sp|Q9LUM0|FAB1B_ARATH 1-phosphatidylinositol-3-phosphate 5-kinase FAB1B OS=Arabidopsis thaliana GN=FAB1B PE=2 SV=1//0
Prupe.6G243600	1161.27	548.603	518.909	-1.0819	-0.094678	TRUE	FALSE	0	3.614e-07	0.012151	--	Symbols: | LRR and NB-ARC domains-containing disease resistance protein | chr3:4851990-4856264 REVERSE LENGTH=1424	sp|Q7XA39|RGA4_SOLBU Putative disease resistance protein RGA4 OS=Solanum bulbocastanum GN=RGA4 PE=2 SV=1//8.04794e-107
Prupe.2G046300	267.609	41.1291	29.2472	-2.7019	-0.50324	TRUE	FALSE	0	0.00018904	0.00096818	--	Symbols: | NB-ARC domain-containing disease resistance protein | chr3:4857940-4861104 FORWARD LENGTH=1054	sp|Q9LRR4|R13L1_ARATH Putative disease resistance RPP13-like protein 1 OS=Arabidopsis thaliana GN=RPPL1 PE=3 SV=1//0
Prupe.8G077600	2296.11	1048.57	834.099	-1.1308	-0.34543	TRUE	FALSE	0	7.5939e-07	6.8074e-06	--	Symbols: | NB-ARC domain-containing disease resistance protein | chr3:4857940-4861104 FORWARD LENGTH=1054	sp|Q7XA42|RGA1_SOLBU Putative disease resistance protein RGA1 OS=Solanum bulbocastanum GN=RGA1 PE=2 SV=2//9.31724e-149
Prupe.2G111800	3061.7	1360.2	1182.61	-1.1705	-0.21734	TRUE	FALSE	0	2.8399e-07	2.7909e-06	--	Symbols: | NB-ARC domain-containing disease resistance protein | chr3:4857940-4861104 FORWARD LENGTH=1054	sp|Q7XA40|RGA3_SOLBU Putative disease resistance protein RGA3 OS=Solanum bulbocastanum GN=RGA3 PE=2 SV=2//4.43244e-11
Prupe.2G023500	3014.1	1239	1268.19	-1.2826	0.019109	TRUE	FALSE	0	3.015e-08	3.5203e-07	--	Symbols: | NB-ARC domain-containing disease resistance protein | chr3:4857940-4861104 FORWARD LENGTH=1054	sp|Q9LRR4|R13L1_ARATH Putative disease resistance RPP13-like protein 1 OS=Arabidopsis thaliana GN=RPPL1 PE=3 SV=1//4.5161e-163
Prupe.2G022400	2090.75	918.461	964.69	-1.1867	0.056181	TRUE	FALSE	0	3.9525e-07	3.7809e-06	--	Symbols: | NB-ARC domain-containing disease resistance protein | chr3:4857940-4861104 FORWARD LENGTH=1054	sp|Q9LRR4|R13L1_ARATH Putative disease resistance RPP13-like protein 1 OS=Arabidopsis thaliana GN=RPPL1 PE=3 SV=1//1.56124e-171
Prupe.2G011000	339.822	161.803	170.75	-1.0705	0.063249	TRUE	FALSE	0	3.614e-07	0.0026623	--	Symbols: | NB-ARC domain-containing disease resistance protein | chr3:4857940-4861104 FORWARD LENGTH=1054	sp|Q7XA40|RGA3_SOLBU Putative disease resistance protein RGA3 OS=Solanum bulbocastanum GN=RGA3 PE=2 SV=2//5.87408e-166
Prupe.5G111200	440.645	184.849	243.519	-1.2533	0.38335	TRUE	FALSE	0	2.2987e-05	0.00014844	--	Symbols: | NB-ARC domain-containing disease resistance protein | chr3:4857940-4861104 FORWARD LENGTH=1054	sp|Q7XA42|RGA1_SOLBU Putative disease resistance protein RGA1 OS=Solanum bulbocastanum GN=RGA1 PE=2 SV=2//1.72915e-12
Prupe.2G023600	1707.9	849.26	1208.45	-1.0079	0.49644	TRUE	FALSE	0	3.614e-07	9.7813e-05	--	Symbols: | NB-ARC domain-containing disease resistance protein | chr3:4857940-4861104 FORWARD LENGTH=1054	sp|Q9LRR4|R13L1_ARATH Putative disease resistance RPP13-like protein 1 OS=Arabidopsis thaliana GN=RPPL1 PE=3 SV=1//0
Prupe.3G085000	147.663	56.6341	99.1577	-1.3826	0.79214	TRUE	FALSE	0	0.0013828	0.0056103	--	Symbols: | NB-ARC domain-containing disease resistance protein | chr3:4857940-4861104 FORWARD LENGTH=1054	sp|Q7XA40|RGA3_SOLBU Putative disease resistance protein RGA3 OS=Solanum bulbocastanum GN=RGA3 PE=2 SV=2//8.09789e-128
Prupe.1G292700	35.0697	6.64886	4.60884	-2.399	-0.5384	TRUE	FALSE	0	0.0074691	0.024081	--	Symbols: CYP72A9 | cytochrome P450, family 72, subfamily A, polypeptide 9 | chr3:4917498-4919409 FORWARD LENGTH=508	sp|H2DH17|C7A22_PANGI Cytochrome P450 CYP749A22 OS=Panax ginseng PE=2 SV=1//6.76375e-176
Prupe.4G154700	7577.46	3427.09	3137.96	-1.1447	-0.14275	TRUE	FALSE	0	2.157e-07	2.1621e-06	--	Symbols: ATMPK19, MPK19 | MAP kinase 19 | chr3:4946057-4948906 FORWARD LENGTH=598	sp|Q9LUC3|MPK19_ARATH Mitogen-activated protein kinase 19 OS=Arabidopsis thaliana GN=MPK19 PE=2 SV=2//0
Prupe.4G173200	3707.63	1290.75	1679.4	-1.5223	0.36491	TRUE	FALSE	0	2.4367e-11	4.8267e-10	--	Symbols: | unknown protein; FUNCTIONS IN: molecular_function unknown; INVOLVED IN: biological_process unknown; LOCATED IN: chloroplast; EXPRESSED IN: 22 plant structures; EXPRESSED DURING: 13 growth stages; Has 9762 Blast hits to 6439 proteins in 764 species: Archae - 77; Bacteria - 1339; Metazoa - 3211; Fungi - 718; Plants - 437; Viruses - 131; Other Eukaryotes - 3849 (source: NCBI BLink). | chr…	-//-
Prupe.4G180900	3683.98	1655.15	2130.31	-1.1543	0.35025	TRUE	FALSE	0	2.4704e-07	2.4487e-06	--	Symbols: SPA3 | SPA1-related 3 | chr3:5169327-5172480 REVERSE LENGTH=837	sp|Q9LJR3|SPA3_ARATH Protein SPA1-RELATED 3 OS=Arabidopsis thaliana GN=SPA3 PE=1 SV=1//0
Prupe.4G183200	7893.4	3545.87	2213.42	-1.1545	-0.69516	TRUE	FALSE	0	1.1662e-07	1.224e-06	--	Symbols: ATHM4, TRX-M4, ATM4 | thioredoxin M-type 4 | chr3:5188448-5189457 FORWARD LENGTH=193	sp|Q9SEU6|TRXM4_ARATH Thioredoxin M4, chloroplastic OS=Arabidopsis thaliana GN=At3g15360 PE=2 SV=2//1.13782e-58
Prupe.1G107100	1747.14	578.008	664.991	-1.5958	0.18689	TRUE	FALSE	0	6.3815e-11	1.1698e-09	--	Symbols: ATG8I, APG8H | Ubiquitin-like superfamily protein | chr3:5274075-5275000 REVERSE LENGTH=115	sp|Q9LRP7|ATG8I_ARATH Autophagy-related protein 8i OS=Arabidopsis thaliana GN=ATG8I PE=2 SV=1//4.99346e-63
Prupe.3G087300	9659.61	3256.04	1703.38	-1.5688	-0.94957	TRUE	FALSE	0	7.9681e-13	1.9564e-11	--	Symbols: PIFI | post-illumination chlorophyll fluorescence increase | chr3:5356782-5358418 REVERSE LENGTH=268	-//-
Prupe.3G089500	850.441	402.34	308.441	-1.0798	-0.39953	TRUE	FALSE	0	3.614e-07	0.00020253	--	Symbols: | unknown protein; FUNCTIONS IN: molecular_function unknown; INVOLVED IN: biological_process unknown; LOCATED IN: chloroplast; EXPRESSED IN: 23 plant structures; EXPRESSED DURING: 13 growth stages; Has 26 Blast hits to 26 proteins in 10 species: Archae - 0; Bacteria - 0; Metazoa - 0; Fungi - 0; Plants - 26; Viruses - 0; Other Eukaryotes - 0 (source: NCBI BLink). | chr3:5376356-5376972 RE…	-//-
Prupe.3G059300	8199.35	2257.66	2113.25	-1.8607	-0.11119	TRUE	FALSE	0	6.6232e-17	2.5607e-15	--	Symbols: | Homeodomain-like superfamily protein | chr3:5547828-5549397 FORWARD LENGTH=387	sp|Q8S9H7|DIV_ANTMA Transcription factor DIVARICATA OS=Antirrhinum majus GN=DIVARICATA PE=2 SV=1//2.46185e-26
Prupe.1G124000	5808.99	2245.88	1566.89	-1.371	-0.5346	TRUE	FALSE	0	8.3396e-10	1.2836e-08	--	Symbols: ATL2, TL2 | TOXICOS EN LEVADURA 2 | chr3:5692880-5693794 FORWARD LENGTH=304	sp|Q8L9T5|ATL2_ARATH RING-H2 finger protein ATL2 OS=Arabidopsis thaliana GN=ATL2 PE=2 SV=2//3.32739e-48
Prupe.1G130300	16900.7	8169.26	7118.55	-1.0488	-0.21285	TRUE	FALSE	0	3.614e-07	7.2231e-06	--	Symbols: RAP2.3, ATEBP, ERF72, EBP | ethylene-responsive element binding protein | chr3:5705784-5706768 FORWARD LENGTH=248	sp|P42736|RAP23_ARATH Ethylene-responsive transcription factor RAP2-3 OS=Arabidopsis thaliana GN=RAP2-3 PE=1 SV=2//5.65526e-44
Prupe.6G317900	328.238	148.582	98.6369	-1.1435	-0.60633	TRUE	FALSE	0	0.016229	0.046476	--	Symbols: PLDP1, PLDZ1, PLDZETA1, PLD ZETA 1 | phospholipase D P1 | chr3:5711329-5718696 FORWARD LENGTH=1096	sp|Q9LRZ5|PLDP1_ARATH Phospholipase D p1 OS=Arabidopsis thaliana GN=PLDP1 PE=1 SV=1//0
Prupe.1G126400	5165.39	2284.8	2197.91	-1.1768	-0.070798	TRUE	FALSE	0	1.0697e-07	1.1311e-06	--	Symbols: ARR1, RR1 | response regulator 1 | chr3:5756113-5759139 FORWARD LENGTH=690	sp|Q940D0|ARR1_ARATH Two-component response regulator ARR1 OS=Arabidopsis thaliana GN=ARR1 PE=1 SV=2//0
Prupe.1G123000	14010.5	6729.47	6961.56	-1.0579	0.034063	TRUE	FALSE	0	3.614e-07	7.1749e-06	--	Symbols: AAE7, ACN1 | acyl-activating enzyme 7 | chr3:5773231-5775411 REVERSE LENGTH=569	sp|Q8VZF1|AEE7_ARATH Acetate/butyrate--CoA ligase AAE7, peroxisomal OS=Arabidopsis thaliana GN=AAE7 PE=1 SV=1//0
Prupe.1G105100	1974.9	761.678	870.236	-1.3745	0.1773	TRUE	FALSE	0	6.6039e-09	8.6309e-08	--	Symbols: ATCRSH, CRSH | Ca2+-activated RelA/spot homolog | chr3:5979868-5981968 FORWARD LENGTH=583	sp|Q84R11|CRSH_ARATH Probable GTP diphosphokinase CRSH, chloroplastic OS=Arabidopsis thaliana GN=CRSH PE=2 SV=1//0
Prupe.1G105000	1625.91	259.496	432.545	-2.6475	0.72108	TRUE	FALSE	0	6.8035e-25	5.6704e-23	--	Symbols: CIPK1, SnRK3.16 | CBL-interacting protein kinase 1 | chr3:5989309-5992627 REVERSE LENGTH=444	sp|Q8RWC9|CIPK1_ARATH CBL-interacting serine/threonine-protein kinase 1 OS=Arabidopsis thaliana GN=CIPK1 PE=1 SV=2//0
Prupe.1G331500	4617.29	1823.95	2387.18	-1.34	0.37422	TRUE	FALSE	0	0.01012	0.031226	--	Symbols: JAZ3, JAI3, TIFY6B | jasmonate-zim-domain protein 3 | chr3:6119968-6122691 FORWARD LENGTH=352	sp|Q9LVI4|TIF6B_ARATH Protein TIFY 6B OS=Arabidopsis thaliana GN=TIFY6B PE=1 SV=1//5.37549e-39
Prupe.3G162700	1095.65	391.292	215.275	-1.4855	-0.87818	TRUE	FALSE	0	0.002134	0.0081694	--	Symbols: | Calcium-dependent lipid-binding (CaLB domain) family protein | chr3:6152417-6153115 FORWARD LENGTH=177	sp|Q9LVH4|CAR4_ARATH Protein C2-DOMAIN ABA-RELATED 4 OS=Arabidopsis thaliana GN=CAR4 PE=1 SV=1//2.16434e-72
Prupe.5G223000	115.074	35.8904	18.6093	-1.6809	-0.96596	TRUE	FALSE	0	0.00068318	0.0030266	--	Symbols: | unknown protein; BEST Arabidopsis thaliana protein match is: unknown protein (TAIR:AT1G48780.1); Has 69 Blast hits to 69 proteins in 7 species: Archae - 0; Bacteria - 0; Metazoa - 0; Fungi - 0; Plants - 69; Viruses - 0; Other Eukaryotes - 0 (source: NCBI BLink). | chr3:6283396-6284220 FORWARD LENGTH=274	-//-
Prupe.7G089200	39.2047	5.64017	8.34301	-2.7972	0.55441	TRUE	FALSE	0	0.0020083	0.0077474	--	Symbols: | Ankyrin repeat family protein | chr3:6424135-6426471 REVERSE LENGTH=598	sp|Q6ZVH7|ESPNL_HUMAN Espin-like protein OS=Homo sapiens GN=ESPNL PE=2 SV=3//9.99771e-11
Prupe.8G022500	309.818	127.238	107.397	-1.2839	-0.25888	TRUE	FALSE	0	6.2027e-05	0.0003621	--	Symbols: MKS1 | MAP kinase substrate 1 | chr3:6429755-6430423 REVERSE LENGTH=222	sp|Q8LGD5|MKS1_ARATH Protein MKS1 OS=Arabidopsis thaliana GN=MKS1 PE=1 SV=2//3.03644e-15
Prupe.8G106300	3890.58	1178.86	757.951	-1.7226	-0.65218	TRUE	FALSE	0	1.1173e-10	1.9558e-09	--	Symbols: | NAD(P)-binding Rossmann-fold superfamily protein | chr3:6511169-6514729 FORWARD LENGTH=641	sp|Q8H0U5|TIC62_ARATH Protein TIC 62, chloroplastic OS=Arabidopsis thaliana GN=TIC62 PE=1 SV=1//4.26507e-168
Prupe.8G127600	9383.83	3399.09	3563.7	-1.465	0.053308	TRUE	FALSE	0	0.0038935	0.0138	--	Symbols: PUB25 | plant U-box 25 | chr3:6714602-6715867 REVERSE LENGTH=421	sp|Q9LT79|PUB25_ARATH U-box domain-containing protein 25 OS=Arabidopsis thaliana GN=PUB25 PE=2 SV=1//6.39911e-168
Prupe.3G242600	981.837	160.918	134.325	-2.6092	-0.27521	TRUE	FALSE	0	4.6858e-21	2.7731e-19	--	Symbols: | unknown protein; Has 16 Blast hits to 16 proteins in 6 species: Archae - 0; Bacteria - 0; Metazoa - 0; Fungi - 0; Plants - 16; Viruses - 0; Other Eukaryotes - 0 (source: NCBI BLink). | chr3:6825678-6825872 REVERSE LENGTH=64	-//-
Prupe.1G345200	7900.57	1010.96	716.993	-2.9662	-0.50987	TRUE	FALSE	0	5.7792e-05	0.00033952	--	Symbols: NTMC2TYPE5.2, NTMC2T5.2 | Calcium-dependent lipid-binding (CaLB domain) family protein | chr3:6886338-6889974 REVERSE LENGTH=693	sp|Q9BSJ8|ESYT1_HUMAN Extended synaptotagmin-1 OS=Homo sapiens GN=ESYT1 PE=1 SV=1//2.66075e-13
Prupe.7G168500	1253.98	444.045	423.305	-1.4977	-0.083772	TRUE	FALSE	0	1.3179e-09	1.9511e-08	--	Symbols: bHLH121 | basic helix-loop-helix (bHLH) DNA-binding superfamily protein | chr3:6904579-6905863 FORWARD LENGTH=284	sp|Q9LT23|BH121_ARATH Transcription factor bHLH121 OS=Arabidopsis thaliana GN=BHLH121 PE=2 SV=1//2.91135e-78
Prupe.1G344600	1785.37	584.792	390.538	-1.6102	-0.59693	TRUE	FALSE	0	4.3748e-10	7.0017e-09	--	Symbols: | unknown protein; FUNCTIONS IN: molecular_function unknown; INVOLVED IN: biological_process unknown; LOCATED IN: chloroplast; EXPRESSED IN: 23 plant structures; EXPRESSED DURING: 13 growth stages; CONTAINS InterPro DOMAIN/s: Protein of unknown function DUF3067 (InterPro:IPR021420); Has 276 Blast hits to 276 proteins in 83 species: Archae - 0; Bacteria - 112; Metazoa - 0; Fungi - 2; Plan…	-//-
Prupe.1G349300	1138.51	416.062	405.053	-1.4523	-0.053464	TRUE	FALSE	0	7.2257e-08	7.8932e-07	--	Symbols: | alpha/beta-Hydrolases superfamily protein | chr3:6959644-6961367 FORWARD LENGTH=434	sp|Q6DHN0|TMM53_DANRE Transmembrane protein 53 OS=Danio rerio GN=tmem53 PE=2 SV=1//5.0207e-20
Prupe.4G256200	5407.17	2700.82	2718.53	-1.0015	-0.0051999	TRUE	FALSE	0	3.614e-07	3.2073e-05	--	Symbols: ATHXK4, HKL2 | Hexokinase | chr3:6995317-6998064 FORWARD LENGTH=502	sp|Q56XE8|HXK4_ARATH Hexokinase-4 OS=Arabidopsis thaliana GN=At3g20040 PE=2 SV=2//0
Prupe.3G023300	1504.9	534.682	452.398	-1.4929	-0.25701	TRUE	FALSE	0	0.00034576	0.001656	--	Symbols: APUM5, PUM5 | pumilio 5 | chr3:7059098-7062660 REVERSE LENGTH=961	sp|Q9LJX4|PUM5_ARATH Pumilio homolog 5 OS=Arabidopsis thaliana GN=APUM5 PE=1 SV=2//0
Prupe.3G023100	370.792	185.197	240.602	-1.0015	0.36335	TRUE	FALSE	0	3.614e-07	0.0050533	--	Symbols: | lipid-binding serum glycoprotein family protein | chr3:7067779-7070866 FORWARD LENGTH=722	-//-
Prupe.4G196600	437.862	146.315	188.749	-1.5814	0.35321	TRUE	FALSE	0	2.8349e-06	2.2544e-05	--	Symbols: | basic helix-loop-helix (bHLH) DNA-binding superfamily protein | chr3:7210654-7213199 REVERSE LENGTH=454	sp|Q8GXT3|BH123_ARATH Transcription factor bHLH123 OS=Arabidopsis thaliana GN=BHLH123 PE=2 SV=1//3.83201e-86
Prupe.4G030900	666.926	171.893	311.161	-1.956	0.84029	TRUE	FALSE	0	3.2011e-05	0.00020048	--	Symbols: | basic helix-loop-helix (bHLH) DNA-binding superfamily protein | chr3:7210654-7213199 REVERSE LENGTH=454	sp|Q8GXT3|BH123_ARATH Transcription factor bHLH123 OS=Arabidopsis thaliana GN=BHLH123 PE=2 SV=1//4.06438e-51
Prupe.1G145900	12185.8	4944.44	3589.73	-1.3013	-0.47662	TRUE	FALSE	0	3.1607e-09	4.3829e-08	--	Symbols: | unknown protein; Has 43 Blast hits to 43 proteins in 13 species: Archae - 0; Bacteria - 0; Metazoa - 0; Fungi - 0; Plants - 43; Viruses - 0; Other Eukaryotes - 0 (source: NCBI BLink). | chr3:7600297-7600707 REVERSE LENGTH=136	-//-
Prupe.3G213000	214.366	90.6493	138.442	-1.2417	0.59756	TRUE	FALSE	0	0.0034247	0.012342	--	Symbols: CERK1, LYSM RLK1 | chitin elicitor receptor kinase 1 | chr3:7615543-7618530 REVERSE LENGTH=617	sp|A8R7E6|CERK1_ARATH Chitin elicitor receptor kinase 1 OS=Arabidopsis thaliana GN=CERK1 PE=1 SV=1//1.81527e-113
Prupe.3G211600	2626.64	517.991	481.532	-2.3422	-0.12	TRUE	FALSE	0	4.4999e-22	2.9454e-20	--	Symbols: | Major facilitator superfamily protein | chr3:7626942-7628954 REVERSE LENGTH=590	sp|Q9LVE0|PTR33_ARATH Protein NRT1/ PTR FAMILY 6.4 OS=Arabidopsis thaliana GN=NPF6.4 PE=1 SV=1//0
Prupe.3G217600	7088.65	2559.42	2677.7	-1.4697	0.049668	TRUE	FALSE	0	1.8742e-11	3.7714e-10	--	Symbols: | MATE efflux family protein | chr3:7638750-7641861 FORWARD LENGTH=506	sp|Q9LYT3|TT12_ARATH Protein TRANSPARENT TESTA 12 OS=Arabidopsis thaliana GN=TT12 PE=2 SV=1//2.83617e-127
Prupe.4G022100	272.563	9.51425	19.108	-4.8404	0.99365	TRUE	FALSE	0	0.0074822	0.024117	--	Symbols: | MATE efflux family protein | chr3:7638750-7641861 FORWARD LENGTH=506	sp|Q9LYT3|TT12_ARATH Protein TRANSPARENT TESTA 12 OS=Arabidopsis thaliana GN=TT12 PE=2 SV=1//4.36454e-136
Prupe.3G220600	866.79	54.2847	28.791	-3.9971	-0.93075	TRUE	FALSE	0	2.9116e-37	6.9438e-35	--	Symbols: CYCP2;1 | cyclin p2;1 | chr3:7703927-7704813 REVERSE LENGTH=210	sp|Q9LJ45|CCU11_ARATH Cyclin-U1-1 OS=Arabidopsis thaliana GN=CYCU1-1 PE=1 SV=1//2.39312e-74
Prupe.3G187400	13.0198	0	0	#NAME?	NA	#NAME?	#VALUE!	#VALUE!	3.614e-07	0.018471	--	Symbols: | UDP-Glycosyltransferase superfamily protein | chr3:7867806-7870053 FORWARD LENGTH=461	sp|Q9LHJ2|U82A1_ARATH UDP-glycosyltransferase 82A1 OS=Arabidopsis thaliana GN=UGT82A1 PE=2 SV=1//6.25468e-170
Prupe.8G234900	2124.66	683.748	667.643	-1.6357	-0.049921	TRUE	FALSE	0	1.0636e-11	2.2047e-10	--	Symbols: AT-HSFA6B, HSFA6B | heat shock transcription factor A6B | chr3:8078981-8080895 FORWARD LENGTH=406	sp|Q9LUH8|HFA6B_ARATH Heat stress transcription factor A-6b OS=Arabidopsis thaliana GN=HSFA6b PE=2 SV=1//1.78178e-121
Prupe.1G023200	654.055	60.7494	36.8183	-3.4285	-0.73789	TRUE	FALSE	0	0.0070752	0.023033	--	Symbols: | ATPase E1-E2 type family protein / haloacid dehalogenase-like hydrolase family protein | chr3:8116335-8119388 REVERSE LENGTH=1017	sp|Q9LIK7|ACA13_ARATH Putative calcium-transporting ATPase 13, plasma membrane-type OS=Arabidopsis thaliana GN=ACA13 PE=3 SV=1//0
Prupe.1G024900	2181.65	849.075	1144.19	-1.3615	0.41542	TRUE	FALSE	0	6.7471e-09	8.7895e-08	--	Symbols: | Protein of unknown function (DUF506) | chr3:8152592-8153881 FORWARD LENGTH=370	-//-
Prupe.8G233100	4102.67	1464.6	1993.73	-1.4861	0.43009	TRUE	FALSE	0	5.8765e-11	1.0829e-09	--	Symbols: | Protein of unknown function (DUF506) | chr3:8152592-8153881 FORWARD LENGTH=370	-//-
Prupe.1G042200	2356.25	1010.5	607.254	-1.2214	-0.74897	TRUE	FALSE	0	7.0836e-08	7.7521e-07	--	Symbols: FIB4 | Plastid-lipid associated protein PAP / fibrillin family protein | chr3:8376636-8378225 REVERSE LENGTH=284	sp|Q9LW57|PAP6_ARATH Probable plastid-lipid-associated protein 6, chloroplastic OS=Arabidopsis thaliana GN=PAP6 PE=1 SV=1//3.36627e-91
Prupe.1G045800	2283.53	610.024	369.055	-1.9043	-0.73972	TRUE	FALSE	0	0.00012663	0.0006816	--	Symbols: | Cyclopropane-fatty-acyl-phospholipid synthase | chr3:8428071-8433159 FORWARD LENGTH=867	sp|O53732|UFAA1_MYCTU Tuberculostearic acid methyltransferase UfaA1 OS=Mycobacterium tuberculosis (strain ATCC 25618 / H37Rv) GN=ufaA1 PE=1 SV=3//2.22841e-51
Prupe.1G149600	1280.18	561.884	539.552	-1.188	-0.073142	TRUE	FALSE	0	2.5269e-06	2.0262e-05	--	Symbols: | alpha/beta-Hydrolases superfamily protein | chr3:8473833-8475655 FORWARD LENGTH=239	sp|Q9ZT66|E134_MAIZE Endo-1,3;1,4-beta-D-glucanase OS=Zea mays PE=1 SV=1//6.61379e-44
Prupe.1G174400	3065.98	956.897	672.524	-1.6799	-0.52309	TRUE	FALSE	0	3.9661e-13	1.0131e-11	--	Symbols: | Nucleic acid-binding proteins superfamily | chr3:8531689-8533742 REVERSE LENGTH=392	sp|P29344|RR1_SPIOL 30S ribosomal protein S1, chloroplastic OS=Spinacia oleracea GN=RPS1 PE=1 SV=1//2.79488e-21
Prupe.1G167500	2409.51	1194.71	671.394	-1.0121	-0.84654	TRUE	FALSE	0	3.614e-07	6.1978e-05	--	Symbols: AAE16 | AMP-dependent synthetase and ligase family protein | chr3:8575268-8581001 FORWARD LENGTH=722	sp|Q9LK39|AAE16_ARATH Probable acyl-activating enzyme 16, chloroplastic OS=Arabidopsis thaliana GN=AAE16 PE=2 SV=1//0
Prupe.1G164800	17096.4	6640.92	5869.63	-1.3642	-0.19208	TRUE	FALSE	0	5.8343e-10	9.191e-09	--	Symbols: GAE6 | UDP-D-glucuronate 4-epimerase 6 | chr3:8603645-8605027 FORWARD LENGTH=460	sp|Q9LIS3|GAE6_ARATH UDP-glucuronate 4-epimerase 6 OS=Arabidopsis thaliana GN=GAE6 PE=1 SV=1//0
Prupe.1G053800	13199.8	4303.28	3923.34	-1.617	-0.14689	TRUE	FALSE	0	2.3103e-13	6.0684e-12	--	Symbols: BAM1, BMY7, TR-BAMY | beta-amylase 1 | chr3:8641722-8644199 FORWARD LENGTH=575	sp|Q9LIR6|BAM1_ARATH Beta-amylase 1, chloroplastic OS=Arabidopsis thaliana GN=BAM1 PE=1 SV=1//0
Prupe.5G125700	2241.83	948.257	928.518	-1.2413	-0.045346	TRUE	FALSE	0	1.2338e-07	1.2876e-06	--	Symbols: BAM1, BMY7, TR-BAMY | beta-amylase 1 | chr3:8641722-8644199 FORWARD LENGTH=575	sp|O23553|BAM3_ARATH Beta-amylase 3, chloroplastic OS=Arabidopsis thaliana GN=BAM3 PE=1 SV=3//1.32787e-140
Prupe.7G227500	593.985	209.234	151.286	-1.5053	-0.48363	TRUE	FALSE	0	5.5061e-06	4.1355e-05	--	Symbols: | alpha/beta-Hydrolases superfamily protein | chr3:8863111-8864883 REVERSE LENGTH=273	sp|Q10QA5|D14_ORYSJ Probable strigolactone esterase D14 OS=Oryza sativa subsp. japonica GN=D14 PE=1 SV=1//3.82503e-79
Prupe.7G229000	15751.3	4380.5	5118.68	-1.8463	0.20951	TRUE	FALSE	0	0.00012929	0.00069387	--	Symbols: MBF1C, ATMBF1C | multiprotein bridging factor 1C | chr3:8918755-8919201 FORWARD LENGTH=148	sp|Q9LV58|MBF1C_ARATH Multiprotein-bridging factor 1c OS=Arabidopsis thaliana GN=MBF1C PE=1 SV=1//1.46858e-74
Prupe.8G204900	1590.84	750.208	745.088	-1.0844	-0.024791	TRUE	FALSE	0	3.614e-07	4.6127e-05	--	Symbols: | Galactose oxidase/kelch repeat superfamily protein | chr3:9040108-9041259 FORWARD LENGTH=383	sp|Q3EB08|FBK69_ARATH F-box/kelch-repeat protein At3g24760 OS=Arabidopsis thaliana GN=At3g24760 PE=2 SV=1//2.35737e-129
Prupe.8G192500	6517.89	2963.08	3309.4	-1.1373	0.14523	TRUE	FALSE	0	3.2512e-07	3.1603e-06	--	Symbols: | Auxin-responsive family protein | chr3:9208955-9210353 FORWARD LENGTH=393	sp|Q9LSE7|B561C_ARATH Cytochrome b561 and DOMON domain-containing protein At3g25290 OS=Arabidopsis thaliana GN=At3g25290 PE=2 SV=1//3.38069e-148
Prupe.1G301400	675.946	307.394	361.423	-1.1368	0.21857	TRUE	FALSE	0	3.3861e-05	0.00021054	--	Symbols: | Calcium-binding EF-hand family protein | chr3:9307367-9307852 FORWARD LENGTH=161	sp|Q9LI84|CML16_ARATH Probable calcium-binding protein CML16 OS=Arabidopsis thaliana GN=CML16 PE=2 SV=2//1.91581e-86
Prupe.1G304200	8444.67	2159.59	1403.19	-1.9673	-0.6368	TRUE	FALSE	0	1.3362e-18	6.1541e-17	--	Symbols: CHUP1 | Hydroxyproline-rich glycoprotein family protein | chr3:9354061-9357757 FORWARD LENGTH=1004	sp|Q9LI74|CHUP1_ARATH Protein CHUP1, chloroplastic OS=Arabidopsis thaliana GN=CHUP1 PE=1 SV=1//0
Prupe.5G216400	191.922	45.6669	41.2623	-2.0713	-0.1591	TRUE	FALSE	0	6.5111e-07	5.9474e-06	--	Symbols: CHUP1 | Hydroxyproline-rich glycoprotein family protein | chr3:9354061-9357757 FORWARD LENGTH=1004	sp|Q9LI74|CHUP1_ARATH Protein CHUP1, chloroplastic OS=Arabidopsis thaliana GN=CHUP1 PE=1 SV=1//1.68548e-40
Prupe.1G238700	741.648	312.981	251.921	-1.2447	-0.32671	TRUE	FALSE	0	3.3363e-06	2.6176e-05	--	Symbols: | CAAX amino terminal protease family protein | chr3:9530842-9532397 FORWARD LENGTH=293	sp|P37513|YYAK_BACSU Uncharacterized protein YyaK OS=Bacillus subtilis (strain 168) GN=yyaK PE=4 SV=1//7.82363e-06
Prupe.1G212800	4551.65	663.633	378.651	-2.7779	-0.82396	TRUE	FALSE	0	2.3014e-31	3.3596e-29	--	Symbols: ATNUDT13, ATNUDX13, NUDX13 | nudix hydrolase homolog 13 | chr3:9804418-9805398 REVERSE LENGTH=202	sp|Q52K88|NUD13_ARATH Nudix hydrolase 13, mitochondrial OS=Arabidopsis thaliana GN=NUDT13 PE=1 SV=1//4.24584e-65
Prupe.5G143200	1582.98	572.412	518.933	-1.4675	-0.15572	TRUE	FALSE	0	1.6693e-09	2.4354e-08	--	Symbols: ICE1, ATICE1, SCRM | basic helix-loop-helix (bHLH) DNA-binding superfamily protein | chr3:9832953-9834790 REVERSE LENGTH=494	sp|Q9LSE2|ICE1_ARATH Transcription factor ICE1 OS=Arabidopsis thaliana GN=SCRM PE=1 SV=1//9.40409e-129
Prupe.3G310900	920.089	354.015	240.279	-1.378	-0.57329	TRUE	FALSE	0	1.139e-07	1.198e-06	--	Symbols: SKL1, ATSKL1 | shikimate kinase like 1 | chr3:9912314-9914424 REVERSE LENGTH=280	sp|Q9LW20|SKL1_ARATH Probable inactive shikimate kinase like 1, chloroplastic OS=Arabidopsis thaliana GN=SKL1 PE=2 SV=1//1.01005e-86
Prupe.1G222000	3006.96	1309.13	1398.34	-1.1997	0.079934	TRUE	FALSE	0	9.4761e-06	6.749e-05	--	Symbols: AT-TCP20, PCF1, TCP20, ATTCP20 | TEOSINTE BRANCHED 1, cycloidea, PCF (TCP)-domain family protein 20 | chr3:9957810-9958754 REVERSE LENGTH=314	sp|Q9LSD5|TCP20_ARATH Transcription factor TCP20 OS=Arabidopsis thaliana GN=TCP20 PE=1 SV=1//3.7401e-56
Prupe.5G149600	50.8136	7.39098	12.0546	-2.7814	0.68334	TRUE	FALSE	0	0.00053351	0.0024329	--	Symbols: | unknown protein; FUNCTIONS IN: molecular_function unknown; INVOLVED IN: biological_process unknown; LOCATED IN: endomembrane system; CONTAINS InterPro DOMAIN/s: Protein of unknown function DUF3339 (InterPro:IPR021775); BEST Arabidopsis thaliana protein match is: Protein of unknown function (DUF 3339) (TAIR:AT5G40970.1); Has 538 Blast hits to 271 proteins in 16 species: Archae - 0; Bact…	-//-
Prupe.3G301500	176.233	87.402	55.4701	-1.0117	-0.66962	TRUE	FALSE	0	3.614e-07	0.046882	--	Symbols: | unknown protein; BEST Arabidopsis thaliana protein match is: unknown protein (TAIR:AT5G40800.1); Has 104 Blast hits to 104 proteins in 13 species: Archae - 0; Bacteria - 0; Metazoa - 0; Fungi - 0; Plants - 104; Viruses - 0; Other Eukaryotes - 0 (source: NCBI BLink). | chr3:10061633-10062481 FORWARD LENGTH=282	-//-
Prupe.3G285500	4411.46	1723.02	1501.65	-1.3563	-0.21307	TRUE	FALSE	0	1.0995e-09	1.6573e-08	--	Symbols: DEGP1, Deg1 | DegP protease 1 | chr3:10366659-10368864 REVERSE LENGTH=439	sp|O22609|DEGP1_ARATH Protease Do-like 1, chloroplastic OS=Arabidopsis thaliana GN=DEGP1 PE=1 SV=2//0
Prupe.2G322600	96.1708	4.84701	6.03638	-4.3104	0.30823	TRUE	FALSE	0	0.0012556	0.0051653	--	Symbols: ATMDR1, ATMDR11, PGP19, MDR11, MDR1, ATPGP19, ABCB19, ATABCB19 | ATP binding cassette subfamily B19 | chr3:10870287-10877286 REVERSE LENGTH=1252	sp|Q9LJX0|AB19B_ARATH ABC transporter B family member 19 OS=Arabidopsis thaliana GN=ABCB19 PE=1 SV=1//2.61123e-88
Prupe.1G418300	2273.7	770.081	456.68	-1.562	-0.76906	TRUE	FALSE	0	2.943e-11	5.7446e-10	--	Symbols: | Transmembrane amino acid transporter family protein | chr3:11977112-11978827 REVERSE LENGTH=460	sp|Q3USY0|S38AB_MOUSE Putative sodium-coupled neutral amino acid transporter 11 OS=Mus musculus GN=Slc38a11 PE=2 SV=2//4.8139e-21
Prupe.7G199000	2951.35	1074.16	809.882	-1.4582	-0.42264	TRUE	FALSE	0	1.8074e-10	3.0745e-09	--	Symbols: | unknown protein; FUNCTIONS IN: molecular_function unknown; INVOLVED IN: biological_process unknown; LOCATED IN: vacuole; BEST Arabidopsis thaliana protein match is: unknown protein (TAIR:AT5G21940.1); Has 215 Blast hits to 215 proteins in 19 species: Archae - 0; Bacteria - 0; Metazoa - 0; Fungi - 0; Plants - 213; Viruses - 0; Other Eukaryotes - 2 (source: NCBI BLink). | chr3:15702085-1…	-//-
Prupe.7G098700	1908.3	596.809	429.632	-1.6769	-0.4888	TRUE	FALSE	0	0.0053748	0.018193	--	Symbols: | Polynucleotidyl transferase, ribonuclease H-like superfamily protein | chr3:15952213-15953055 REVERSE LENGTH=280	sp|Q9LXM2|CAF1I_ARATH Probable CCR4-associated factor 1 homolog 9 OS=Arabidopsis thaliana GN=CAF1-9 PE=2 SV=1//5.6154e-123
Prupe.6G138100	635.68	212.634	284.109	-1.5799	0.40392	TRUE	FALSE	0	2.7295e-08	3.2165e-07	--	Symbols: anac060, NAC060 | NAC domain containing protein 60 | chr3:15972909-15975019 REVERSE LENGTH=335	sp|Q9XIN7|NAC40_ARATH NAC domain-containing protein 40 OS=Arabidopsis thaliana GN=NTL8 PE=1 SV=1//1.26683e-87
Prupe.6G117000	1304.49	593.767	511.594	-1.1355	-0.22963	TRUE	FALSE	0	0.00047042	0.0021757	--	Symbols: | Phototropic-responsive NPH3 family protein | chr3:16361864-16364411 REVERSE LENGTH=651	sp|Q9FYC8|Y3482_ARATH BTB/POZ domain-containing protein At3g44820 OS=Arabidopsis thaliana GN=At3g44820 PE=2 SV=2//0
Prupe.6G113600	2662.3	816.224	592.499	-1.7056	-0.47636	TRUE	FALSE	0	3.7038e-06	2.876e-05	--	Symbols: ACD1, LLS1, PAO | Pheophorbide a oxygenase family protein with Rieske [2Fe-2S] domain | chr3:16383858-16386204 FORWARD LENGTH=537	sp|Q9FYC2|PAO_ARATH Pheophorbide a oxygenase, chloroplastic OS=Arabidopsis thaliana GN=PAO PE=1 SV=1//0
Prupe.6G108100	2666.84	1203.65	1034.82	-1.1477	-0.23283	TRUE	FALSE	0	6.863e-07	6.2217e-06	--	Symbols: | phosphatidate cytidylyltransferase family protein | chr3:16472801-16475702 REVERSE LENGTH=569	sp|Q8R2Y3|DOLK_MOUSE Dolichol kinase OS=Mus musculus GN=Dolk PE=2 SV=1//1.70639e-39
Prupe.6G091700	11602.8	3886.36	2504.79	-1.578	-0.64823	TRUE	FALSE	0	1.1051e-12	2.6618e-11	--	Symbols: ATMPK3, MPK3, ATMAPK3 | mitogen-activated protein kinase 3 | chr3:16756918-16758476 FORWARD LENGTH=370	sp|Q39023|MPK3_ARATH Mitogen-activated protein kinase 3 OS=Arabidopsis thaliana GN=MPK3 PE=1 SV=2//0
Prupe.6G091800	929.784	120.303	115.238	-2.9502	-0.077457	TRUE	FALSE	0	7.0423e-11	1.2764e-09	--	Symbols: | Major facilitator superfamily protein | chr3:16762205-16764241 FORWARD LENGTH=557	sp|Q9M1E1|PTR38_ARATH Protein NRT1/ PTR FAMILY 2.6 OS=Arabidopsis thaliana GN=NPF2.6 PE=2 SV=1//0
Prupe.2G220600	820.902	364.983	313.096	-1.1694	-0.23709	TRUE	FALSE	0	1.1123e-05	7.7678e-05	--	Symbols: | hydrolase family protein / HAD-superfamily protein | chr3:16790830-16793280 FORWARD LENGTH=376	sp|P36151|YK50_YEAST Uncharacterized protein YKR070W OS=Saccharomyces cerevisiae (strain ATCC 204508 / S288c) GN=YKR070W PE=1 SV=1//1.65521e-44
Prupe.6G089800	6832.42	2920.05	1707.61	-1.2264	-0.7891	TRUE	FALSE	0	7.678e-07	6.8726e-06	--	Symbols: PHOT1, NPH1, JK224, RPT1 | phototropin 1 | chr3:16818557-16823960 FORWARD LENGTH=996	sp|O48963|PHOT1_ARATH Phototropin-1 OS=Arabidopsis thaliana GN=PHOT1 PE=1 SV=1//0
Prupe.8G174500	8626.24	3903.15	2967.86	-1.1441	-0.40805	TRUE	FALSE	0	0.0011939	0.0049463	--	Symbols: ATEXLA1, EXPL1, ATEXPL1, ATHEXP BETA 2.1, EXLA1 | expansin-like A1 | chr3:16896238-16897189 FORWARD LENGTH=265	sp|Q9LZT4|EXLA1_ARATH Expansin-like A1 OS=Arabidopsis thaliana GN=EXLA1 PE=2 SV=1//2.52022e-100
Prupe.6G079400	6503.63	2622.2	2776.29	-1.3105	0.067332	TRUE	FALSE	0	1.3995e-06	1.189e-05	--	Symbols: PUB13, ATPUB13 | plant U-box 13 | chr3:17124106-17126539 REVERSE LENGTH=660	sp|Q9SNC6|PUB13_ARATH U-box domain-containing protein 13 OS=Arabidopsis thaliana GN=PUB13 PE=1 SV=1//0
Prupe.5G061200	18.5841	0.302267	0.336611	-5.9421	0.13625	TRUE	FALSE	0	0.0017616	0.0069053	--	Symbols: | zinc finger (C3HC4-type RING finger) family protein | chr3:17178837-17180024 REVERSE LENGTH=395	sp|Q6GPV5|RN181_XENLA E3 ubiquitin-protein ligase RNF181 OS=Xenopus laevis GN=rnf181 PE=2 SV=1//3.24933e-14
Prupe.5G195100	39408.5	3662.13	2531.41	-3.4278	-0.54762	TRUE	FALSE	0	2.8917e-25	2.5256e-23	--	Symbols: LHCA4, CAB4 | light-harvesting chlorophyll-protein complex I subunit A4 | chr3:17493622-17494773 REVERSE LENGTH=251	sp|Q9SQL2|CB24_PEA Chlorophyll a-b binding protein P4, chloroplastic OS=Pisum sativum GN=lhcA-P4 PE=1 SV=1//9.90392e-160
Prupe.5G194600	3556.57	437.73	431.536	-3.0224	-0.035377	TRUE	FALSE	0	3.8658e-35	7.5704e-33	--	Symbols: CDF3 | cycling DOF factor 3 | chr3:17504276-17505964 REVERSE LENGTH=448	sp|Q8LFV3|CDF3_ARATH Cyclic dof factor 3 OS=Arabidopsis thaliana GN=CDF3 PE=1 SV=2//7.36285e-108
Prupe.5G194500	174.331	36.6211	37.6363	-2.2511	0.025272	TRUE	FALSE	0	1.742e-05	0.0001161	--	Symbols: | unknown protein; FUNCTIONS IN: molecular_function unknown; INVOLVED IN: biological_process unknown; LOCATED IN: endomembrane system; EXPRESSED IN: 19 plant structures; EXPRESSED DURING: 11 growth stages; Has 15 Blast hits to 15 proteins in 7 species: Archae - 0; Bacteria - 0; Metazoa - 0; Fungi - 0; Plants - 15; Viruses - 0; Other Eukaryotes - 0 (source: NCBI BLink). | chr3:17511173-17…	-//-
Prupe.1G272500	2258.05	460.019	413.608	-2.2953	-0.16857	TRUE	FALSE	0	2.4736e-08	2.9264e-07	--	Symbols: AtTCP14, TCP14 | TEOSINTE BRANCHED, cycloidea and PCF (TCP) 14 | chr3:17559004-17560473 FORWARD LENGTH=489	sp|Q9C9L2|TCP15_ARATH Transcription factor TCP15 OS=Arabidopsis thaliana GN=TCP15 PE=2 SV=1//1.04242e-40
Prupe.5G191200	698.857	272.003	277.681	-1.3614	0.014755	TRUE	FALSE	0	0.0033996	0.012264	--	Symbols: AtTCP14, TCP14 | TEOSINTE BRANCHED, cycloidea and PCF (TCP) 14 | chr3:17559004-17560473 FORWARD LENGTH=489	sp|Q93Z00|TCP14_ARATH Transcription factor TCP14 OS=Arabidopsis thaliana GN=TCP14 PE=1 SV=1//2.9755e-44
Prupe.4G208600	948.12	418.887	227.386	-1.1785	-0.8961	TRUE	FALSE	0	5.5009e-06	4.1329e-05	--	Symbols: CHL | chloroplastic lipocalin | chr3:17656778-17658269 REVERSE LENGTH=353	sp|P51910|APOD_MOUSE Apolipoprotein D OS=Mus musculus GN=Apod PE=2 SV=1//1.08393e-11
Prupe.5G176600	7488.49	2350.81	1852.79	-1.6715	-0.35914	TRUE	FALSE	0	6.3728e-14	1.7932e-12	--	Symbols: | unknown protein; FUNCTIONS IN: molecular_function unknown; INVOLVED IN: biological_process unknown; LOCATED IN: chloroplast; EXPRESSED IN: 11 plant structures; EXPRESSED DURING: LP.04 four leaves visible, 4 anthesis; BEST Arabidopsis thaliana protein match is: unknown protein (TAIR:AT5G62865.1); Has 82 Blast hits to 82 proteins in 12 species: Archae - 0; Bacteria - 0; Metazoa - 0; Fung…	-//-
Prupe.5G170900	886.157	213.331	429.441	-2.0545	0.99513	TRUE	FALSE	0	6.9558e-14	1.9437e-12	--	Symbols: | unknown protein; FUNCTIONS IN: molecular_function unknown; INVOLVED IN: biological_process unknown; LOCATED IN: endomembrane system; EXPRESSED IN: 21 plant structures; EXPRESSED DURING: 13 growth stages; Has 210 Blast hits to 148 proteins in 42 species: Archae - 0; Bacteria - 118; Metazoa - 0; Fungi - 0; Plants - 48; Viruses - 0; Other Eukaryotes - 44 (source: NCBI BLink). | chr3:17832…	-//-
Prupe.5G152000	34865.5	10928.5	6607.19	-1.6737	-0.74156	TRUE	FALSE	0	1.3588e-14	4.1641e-13	--	Symbols: KING1 | SNF1-related protein kinase regulatory subunit gamma 1 | chr3:17987559-17989592 FORWARD LENGTH=424	sp|Q8LBB2|KING1_ARATH SNF1-related protein kinase regulatory subunit gamma-1 OS=Arabidopsis thaliana GN=KING1 PE=1 SV=2//0
Prupe.2G302100	2234.24	1082.59	788.587	-1.0453	-0.47132	TRUE	FALSE	0	3.614e-07	3.9688e-05	--	Symbols: | Pentatricopeptide repeat (PPR) superfamily protein | chr3:18212187-18215557 REVERSE LENGTH=499	sp|Q0WMN5|Y3913_ARATH Uncharacterized protein At3g49140 OS=Arabidopsis thaliana GN=At3g49140 PE=1 SV=2//2.23974e-142
Prupe.2G309500	2119.84	294.409	159.234	-2.8481	-0.90225	TRUE	FALSE	0	2.5923e-29	3.1536e-27	--	Symbols: iqd21 | IQ-domain 21 | chr3:18262755-18265859 FORWARD LENGTH=471	-//-
Prupe.3G193900	400.901	50.123	86.0519	-2.9997	0.76433	TRUE	FALSE	0	1.8549e-17	7.6505e-16	--	Symbols: DWF4, CYP90B1, CLM, SNP2, SAV1, PSC1 | Cytochrome P450 superfamily protein | chr3:18814262-18817168 REVERSE LENGTH=513	sp|Q6F4F5|C724B_ORYSJ Cytochrome P450 724B1 OS=Oryza sativa subsp. japonica GN=CYP724B1 PE=1 SV=1//0
Prupe.7G184000	266.588	96.0799	70.2423	-1.4723	-0.46603	TRUE	FALSE	0	2.1102e-05	0.00013772	--	Symbols: | Protein phosphatase 2C family protein | chr3:19097924-19099244 REVERSE LENGTH=361	sp|Q9SD02|P2C47_ARATH Probable protein phosphatase 2C 47 OS=Arabidopsis thaliana GN=At3g51470 PE=1 SV=1//1.47751e-180
Prupe.3G251200	3710.19	1744.94	1044.37	-1.0883	-0.75508	TRUE	FALSE	0	3.614e-07	0.00016765	--	Symbols: FER | Malectin/receptor-like protein kinase family protein | chr3:19117877-19120564 REVERSE LENGTH=895	sp|Q9SCZ4|FERON_ARATH Receptor-like protein kinase FERONIA OS=Arabidopsis thaliana GN=FER PE=1 SV=1//0
Prupe.3G251600	1832.06	661.833	585.915	-1.4689	-0.19113	TRUE	FALSE	0	8.0512e-10	1.2431e-08	--	Symbols: FER | Malectin/receptor-like protein kinase family protein | chr3:19117877-19120564 REVERSE LENGTH=895	sp|Q9SCZ4|FERON_ARATH Receptor-like protein kinase FERONIA OS=Arabidopsis thaliana GN=FER PE=1 SV=1//1.55302e-08
Prupe.6G291500	341.353	76.3874	68.785	-2.1599	-0.16226	TRUE	FALSE	0	0.0015951	0.0063463	--	Symbols: WNK5 | with no lysine (K) kinase 5 | chr3:19149487-19151924 FORWARD LENGTH=549	sp|Q9SCU5|WNK5_ARATH Probable serine/threonine-protein kinase WNK5 OS=Arabidopsis thaliana GN=WNK5 PE=1 SV=2//0
Prupe.6G282500	120.793	36.158	18.3633	-1.7401	-0.99482	TRUE	FALSE	0	0.0044631	0.015498	--	Symbols: | Protein of unknown function (DUF688) | chr3:19198541-19199405 REVERSE LENGTH=259	-//-
Prupe.6G276700	795.05	308.331	238.354	-1.3666	-0.38545	TRUE	FALSE	0	3.9784e-05	0.00024242	--	Symbols: | Mitochondrial substrate carrier family protein | chr3:19243978-19246611 FORWARD LENGTH=381	sp|O65023|EAAC_ARATH Probable envelope ADP,ATP carrier protein, chloroplastic OS=Arabidopsis thaliana GN=EAAC PE=2 SV=2//2.60381e-180
Prupe.6G275500	1898.12	618.921	647.261	-1.6167	0.050334	TRUE	FALSE	0	2.2873e-11	4.5382e-10	--	Symbols: | Clathrin light chain protein | chr3:19249686-19250890 REVERSE LENGTH=258	sp|F4J5M9|CLC3_ARATH Clathrin light chain 3 OS=Arabidopsis thaliana GN=At3g51890 PE=1 SV=1//1.00663e-56
Prupe.2G024700	1047.33	497.914	525.939	-1.0728	0.064571	TRUE	FALSE	0	3.614e-07	0.00012017	--	Symbols: | Protein kinase superfamily protein | chr3:19287989-19289077 FORWARD LENGTH=362	sp|Q9SV05|CCR35_ARATH Serine/threonine-protein kinase-like protein At3g51990 OS=Arabidopsis thaliana GN=At3g51990 PE=2 SV=1//3.97098e-134
Prupe.7G066300	4108.48	1661.77	2501.09	-1.3059	0.57581	TRUE	FALSE	0	0.0016951	0.0066782	--	Symbols: | unknown protein; FUNCTIONS IN: molecular_function unknown; INVOLVED IN: biological_process unknown; LOCATED IN: endomembrane system; Has 35333 Blast hits to 34131 proteins in 2444 species: Archae - 798; Bacteria - 22429; Metazoa - 974; Fungi - 991; Plants - 531; Viruses - 0; Other Eukaryotes - 9610 (source: NCBI BLink). | chr3:19323394-19323606 FORWARD LENGTH=70	-//-
Prupe.2G215600	13457.7	6635.29	6037.06	-1.0202	-0.15094	TRUE	FALSE	0	3.614e-07	1.4816e-05	--	Symbols: | Duplicated homeodomain-like superfamily protein | chr3:19376629-19383100 FORWARD LENGTH=1656	sp|Q4KKX4|NCOR1_XENTR Nuclear receptor corepressor 1 OS=Xenopus tropicalis GN=ncor1 PE=2 SV=1//5.52278e-14
Prupe.6G237600	8806.33	2724.94	2372.11	-1.6923	-0.21375	TRUE	FALSE	0	3.6982e-14	1.0655e-12	--	Symbols: | BEST Arabidopsis thaliana protein match is: conserved peptide upstream open reading frame 47 (TAIR:AT5G03190.1); Has 285 Blast hits to 285 proteins in 23 species: Archae - 0; Bacteria - 0; Metazoa - 1; Fungi - 0; Plants - 279; Viruses - 0; Other Eukaryotes - 5 (source: NCBI BLink). | chr3:19798526-19799926 FORWARD LENGTH=466	-//-
Prupe.6G260800	1059.95	226.853	362.601	-2.2242	0.66284	TRUE	FALSE	0	5.8807e-11	1.0829e-09	--	Symbols: | Regulator of chromosome condensation (RCC1) family protein | chr3:19940814-19943592 FORWARD LENGTH=472	sp|Q9FN03|UVR8_ARATH Ultraviolet-B receptor UVR8 OS=Arabidopsis thaliana GN=UVR8 PE=1 SV=1//1.29413e-33
Prupe.6G271100	1211.94	301.088	166.902	-2.0091	-0.86719	TRUE	FALSE	0	3.3689e-09	4.6229e-08	--	Symbols: ATPTR1, PTR1 | peptide transporter 1 | chr3:20045885-20048154 REVERSE LENGTH=570	sp|Q9M390|PTR1_ARATH Protein NRT1/ PTR FAMILY 8.1 OS=Arabidopsis thaliana GN=NPF8.1 PE=1 SV=1//0
Prupe.2G032000	5005.88	964.426	1575.5	-2.3759	0.69573	TRUE	FALSE	0	1.6994e-24	1.3736e-22	--	Symbols: | BEST Arabidopsis thaliana protein match is: dentin sialophosphoprotein-related (TAIR:AT5G64170.1); Has 183 Blast hits to 175 proteins in 44 species: Archae - 0; Bacteria - 4; Metazoa - 38; Fungi - 11; Plants - 120; Viruses - 0; Other Eukaryotes - 10 (source: NCBI BLink). | chr3:20175792-20178737 REVERSE LENGTH=648	-//-
Prupe.3G283800	3509.17	675.162	352.724	-2.3778	-0.95193	TRUE	FALSE	0	8.129e-24	6.2557e-22	--	Symbols: | unknown protein; FUNCTIONS IN: molecular_function unknown; INVOLVED IN: biological_process unknown; LOCATED IN: mitochondrion, chloroplast, nucleus; EXPRESSED IN: 23 plant structures; EXPRESSED DURING: 13 growth stages; Has 46 Blast hits to 46 proteins in 17 species: Archae - 0; Bacteria - 0; Metazoa - 0; Fungi - 0; Plants - 46; Viruses - 0; Other Eukaryotes - 0 (source: NCBI BLink). |…	-//-
Prupe.6G071900	2357.21	592.543	670.098	-1.9921	0.16226	TRUE	FALSE	0	6.0059e-17	2.337e-15	--	Symbols: SDIR1 | RING/U-box superfamily protein | chr3:20595300-20597188 REVERSE LENGTH=273	sp|Q9M2S6|SDIR1_ARATH E3 ubiquitin-protein ligase SDIR1 OS=Arabidopsis thaliana GN=SDIR1 PE=1 SV=1//1.36638e-119
Prupe.1G023800	2405.95	1156.38	1596.59	-1.057	0.4504	TRUE	FALSE	0	3.614e-07	5.4688e-05	--	Symbols: | unknown protein; EXPRESSED IN: 16 plant structures; EXPRESSED DURING: 10 growth stages; BEST Arabidopsis thaliana protein match is: unknown protein (TAIR:AT1G42430.2). | chr3:20700648-20702886 FORWARD LENGTH=578	-//-
Prupe.2G259400	5836.24	2872.59	1567.83	-1.0227	-0.88928	TRUE	FALSE	0	3.614e-07	2.9893e-05	--	Symbols: | Transmembrane amino acid transporter family protein | chr3:20850087-20851779 FORWARD LENGTH=435	sp|Q6DEL1|S38A7_DANRE Putative sodium-coupled neutral amino acid transporter 7 OS=Danio rerio GN=slc38a7 PE=2 SV=1//1.23894e-27
Prupe.2G264500	50.827	2.32355	4.29779	-4.4512	0.86729	TRUE	FALSE	0	0.010342	0.031762	--	Symbols: ARR17, RR17 | response regulator 17 | chr3:20905480-20906368 FORWARD LENGTH=153	sp|Q9FPR6|ARR17_ARATH Two-component response regulator ARR17 OS=Arabidopsis thaliana GN=ARR17 PE=2 SV=1//2.50475e-64
Prupe.6G295100	178.453	18.1136	10.3386	-3.3004	-0.83062	TRUE	FALSE	0	0.00022584	0.0011359	--	Symbols: WRKY70, ATWRKY70 | WRKY DNA-binding protein 70 | chr3:20909082-20910409 REVERSE LENGTH=294	sp|Q9LY00|WRK70_ARATH Probable WRKY transcription factor 70 OS=Arabidopsis thaliana GN=WRKY70 PE=2 SV=1//8.29811e-28
Prupe.7G038200	814.409	259.669	398.853	-1.6491	0.60353	TRUE	FALSE	0	8.3894e-10	1.2896e-08	--	Symbols: SIB1 | sigma factor binding protein 1 | chr3:21007053-21007508 REVERSE LENGTH=151	sp|Q9LDH1|SIB1_ARATH Sigma factor binding protein 1, chloroplastic OS=Arabidopsis thaliana GN=SIB1 PE=1 SV=1//1.41386e-08
Prupe.7G049700	439.949	141.758	91.0142	-1.6339	-0.652	TRUE	FALSE	0	9.2219e-07	8.1366e-06	--	Symbols: | peptide chain release factor, putative | chr3:21166468-21168198 FORWARD LENGTH=406	sp|F4J264|PRFB3_ARATH Peptide chain release factor PrfB3, chloroplastic OS=Arabidopsis thaliana GN=PRFB3 PE=2 SV=1//1.72529e-125
Prupe.4G001700	572.927	139.416	79.103	-2.039	-0.83182	TRUE	FALSE	0	1.1507e-09	1.7268e-08	--	Symbols: AtSIP2, SIP2 | seed imbibition 2 | chr3:21288982-21292694 REVERSE LENGTH=773	sp|Q94A08|RFS2_ARATH Probable galactinol--sucrose galactosyltransferase 2 OS=Arabidopsis thaliana GN=RFS2 PE=2 SV=2//0
Prupe.7G068000	583.68	146.243	106.392	-1.9968	-0.47175	TRUE	FALSE	0	2.0523e-11	4.1059e-10	--	Symbols: | Peptidase S41 family protein | chr3:21381054-21383629 FORWARD LENGTH=519	sp|F4J3G5|CTPA3_ARATH Carboxyl-terminal-processing peptidase 3, chloroplastic OS=Arabidopsis thaliana GN=CTPA3 PE=3 SV=1//0
Prupe.8G149300	153.713	38.4332	32.5512	-1.9998	-0.25263	TRUE	FALSE	0	0.00013585	0.00072408	--	Symbols: | Protein kinase superfamily protein | chr3:21394050-21395054 FORWARD LENGTH=334	sp|Q8LGB6|ZED1_ARATH Non-functional pseudokinase ZED1 OS=Arabidopsis thaliana GN=ZED1 PE=1 SV=1//8.652e-77
Prupe.3G125500	218.253	30.1907	36.2123	-2.8538	0.24882	TRUE	FALSE	0	0.00010142	0.00055994	--	Symbols: ATBZIP61, BZIP61 | Basic-leucine zipper (bZIP) transcription factor family protein | chr3:21521289-21523078 REVERSE LENGTH=329	sp|Q9M2K4|BZP61_ARATH Basic leucine zipper 61 OS=Arabidopsis thaliana GN=BZIP61 PE=1 SV=1//1.4582e-109
Prupe.3G171400	908.076	445.348	322.047	-1.0279	-0.48209	TRUE	FALSE	0	3.614e-07	0.00034149	--	Symbols: | haloacid dehalogenase (HAD) superfamily protein | chr3:21755172-21756637 REVERSE LENGTH=343	sp|P54452|YQEG_BACSU Uncharacterized protein YqeG OS=Bacillus subtilis (strain 168) GN=yqeG PE=4 SV=1//7.51733e-09
Prupe.3G172700	510.862	121.503	132.818	-2.0719	0.11284	TRUE	FALSE	0	0.0003733	0.0017759	--	Symbols: PAR2, HLH2 | phy rapidly regulated 2 | chr3:21759562-21759918 REVERSE LENGTH=118	sp|Q9LXR7|PAR2_ARATH Transcription factor PAR2 OS=Arabidopsis thaliana GN=PAR2 PE=3 SV=1//2.9442e-18
[truncated: 5,708 more rows]

## Sheet: Table S3
Table S3 summary of DNA methylation
[truncated: 7 more rows]

## Sheet: Table S4
Table S4 All DMRs between 4-day and 0-day leaf explants
[truncated: 3,564 more rows]

[truncated: 2 more sheets: Table S5, Table S6]
